# Supplementary material for: Identification of Key Genes Related to Postnatal Testicular Development Based on Transcriptomic Data of Testis in Hu Sheep
Source: Front Genet. 2022 Jan 25;12:773695. doi: 10.3389/fgene.2021.773695 (PMC8822165; doi:10.3389/fgene.2021.773695)
Supplement: Supplementary file 1 [file Table2.xls]

## Sheet: Supplementary Table S6
Supplementary Table S6 GO annotation for up-regulation genes in M0/M3,M3/M6 and M6/M12 analysis group
M0/M3 up-regulation DEGs				M3/M6 up-regulation DEGs				M6/M12 up-regulation DEGs
GO BP Term				GO BP terms				GO BP term
Term	Significant	KS		Term	Significant	KS		Term	Significant	KS
organ morphogenesis	203	4.9e-16		response to stimulus	1734	4.4e-15		organ morphogenesis	1	1.3e-18
response to stimulus	916	5.8e-15		cellular component morphogenesis	361	6.4e-14		response to stimulus	2	3.2e-16
tissue development	286	4e-13		organ morphogenesis	451	1.1e-13		tissue development	2	8e-15
skeletal system development	151	1.2e-10		tissue development	602	5.6e-12		skeletal system development	1	1.9e-12
cellular response to sodium dodecyl sulf...	17	2.2e-08		striated muscle cell development	137	1.2e-10		regulation of biological quality	4	2.8e-10
regulation of biological quality	326	3.4e-08		microtubule cytoskeleton organization	165	5.1e-10		single-organism transport	3	1.7e-09
single-organism transport	393	7.8e-08		organ development	1087	7.4e-10		cellular component organization	1	2.6e-09
positive regulation of cell cycle phase ...	22	1e-07		skeletal system development	307	2.6e-09		cellular response to organic substance	1	2e-08
organ development	593	2.7e-07		spermatogenesis	113	1e-08		regulation of signal transduction	1	4.5e-07
cellular component organization	684	3e-07		regulation of biological quality	596	1.2e-08		organ development	2	1.1e-06
macromolecule metabolic process	1012	8.4e-07		single-organism cellular process	2479	2.7e-08		transport	3	1.7e-06
proteolysis	114	1.7e-06		cilium or flagellum-dependent cell motility	19	4.5e-08		response to stress	1	4.7e-06
positive regulation of myeloid cell diff...	49	2.2e-06		cellular component assembly	500	8.1e-08		regulation of transport	1	5.8e-06
positive regulation of megakaryocyte dif...	17	2.3e-06		single-organism transport	683	9.4e-08		proteolysis	1	7e-06
cellular response to organic substance	150	5.1e-06		cellular component organization	1355	2.3e-07		intracellular signal transduction	1	7.7e-06
cell cycle process	167	6.7e-06		transport	882	3.3e-07		organic substance transport	1	3.3e-05
transport	481	6.9e-06		cell cycle process	348	5.4e-07		single-organism cellular process	4	4.5e-05
regulation of transport	124	1.2e-05		cellular response to organic substance	231	8.3e-07		regulation of cell differentiation	1	4.8e-05
regulation of transcription, DNA-templat...	368	1.3e-05		nervous system development	571	1.9e-06		cellular response to stimulus	2	9.4e-05
regulation of signal transduction	240	3.3e-05		mitotic nuclear division	100	6.1e-06		epithelium development	1	0.00022
cell development	218	3.6e-05		regulation of signal transduction	387	6.7e-06		cellular protein modification process	1	0.00029
single-organism biosynthetic process	111	4.6e-05		regulation of transport	231	6.7e-06		organelle organization	1	0.0003
regulation of cell morphogenesis	43	4.9e-05		sperm motility	24	6.8e-06		gland development	1	0.0003
G-protein coupled receptor signaling pat...	45	7.6e-05		microtubule-based movement	67	1.1e-05		phosphate-containing compound metabolic ...	3	0.00054
cell proliferation	139	7.8e-05		proteolysis	235	1.3e-05		negative regulation of macromolecule met...	1	0.00055
vesicle-mediated transport	107	9.5e-05		DNA repair	103	1.5e-05		epithelial cell differentiation	1	0.00062
organic substance transport	199	0.00012		axonemal dynein complex assembly	8	2.8e-05		regulation of cellular protein metabolic...	1	0.00077
positive regulation of erythrocyte diffe...	18	0.00013		cilium assembly	39	3.7e-05		positive regulation of phosphate metabol...	1	0.0009
epithelium development	85	0.00014		cellular protein modification process	660	3.9e-05		positive regulation of intracellular sig...	1	0.00127
protein complex assembly	85	0.00015		G-protein coupled receptor signaling pat...	83	5e-05		response to organic substance	1	0.0013
response to stress	284	0.00017		multicellular organismal development	1479	5.4e-05		positive regulation of multicellular org...	1	0.00147
B cell activation	19	0.00018		protein transport	209	5.7e-05		homeostatic process	1	0.00151
positive regulation of complement activa...	1	0.00022		actin filament-based process	231	5.8e-05		lipid metabolic process	1	0.00154
negative regulation of macromolecule met...	159	0.00022		peptidyl-amino acid modification	176	7.4e-05		cellular response to chemical stimulus	1	0.00165
regulation of systemic arterial blood pr...	2	0.00024		localization	1359	7.5e-05		organophosphate biosynthetic process	1	0.00197
cellular localization	237	0.00029		response to stress	552	8.1e-05		protein metabolic process	1	0.00197
cholesterol efflux	7	0.00029		intracellular signal transduction	363	0.00011		regulation of phosphate metabolic proces...	1	0.00225
skeletal system morphogenesis	28	0.00029		single fertilization	48	0.00012		positive regulation of signal transducti...	1	0.00234
DNA repair	43	0.00033		negative regulation of cellular metaboli...	278	0.00013		regulation of hydrolase activity	1	0.00236
protein ubiquitination	73	0.00036		complement activation, classical pathway	5	0.00015		carbohydrate metabolic process	2	0.00248
cellular catabolic process	200	0.00038		positive regulation of cellular cataboli...	39	0.00017		cellular response to stress	1	0.00263
regulation of transcription from RNA pol...	98	0.00041		meiosis I	25	0.00017		positive regulation of catalytic activit...	1	0.00287
regulation of cellular localization	73	0.00045		vesicle-mediated transport	193	0.00019		regulation of cell proliferation	1	0.00295
positive regulation of cell proliferatio...	59	0.00045		mitotic spindle organization	27	0.0002		regulation of system process	1	0.00298
astrocyte activation	2	0.00046		cell proliferation	251	0.00021		cellular lipid metabolic process	1	0.00306
protein metabolic process	503	0.00048		epithelial cilium movement involved in d...	6	0.00021		regulation of molecular function	1	0.00322
organelle organization	447	0.00049		negative regulation of neurogenesis	23	0.00023		small molecule metabolic process	3	0.00323
regulation of cytokine production	45	0.00051		cellular developmental process	1008	0.00024		carboxylic acid metabolic process	2	0.00324
positive regulation of transcription fro...	44	0.00053		negative regulation of macromolecule met...	267	0.00025		localization	3	0.0037
immune system process	241	0.00059		regulation of biological process	2192	0.00026		negative regulation of cellular metaboli...	1	0.00396
cellular response to stimulus	682	0.00061		embryo development	231	0.00028		cell proliferation	1	0.00413
heart development	77	0.00061		cellular response to stimulus	1323	0.00029		epithelial cell proliferation	1	0.0043
response to oxygen-containing compound	111	0.00065		cellular protein localization	230	0.00035		regulation of signaling	1	0.00492
regulation of gene expression	469	0.00067		organelle organization	870	0.00035		response to growth factor	1	0.00503
positive regulation of MAPK cascade	31	0.00068		heart development	180	0.00037		organic cyclic compound catabolic proces...	1	0.00507
negative regulation of apoptotic process	67	0.0007		positive regulation of cell proliferatio...	89	0.00038		regulation of cellular response to stres...	1	0.00534
homeostatic process	142	0.0007		regulation of protein metabolic process	351	0.00038		aromatic compound catabolic process	1	0.00618
neuron projection development	58	0.00071		ATP catabolic process	36	0.00038		glucose homeostasis	1	0.00654
positive regulation of catalytic activit...	117	0.00074		epithelium development	218	0.00039		heterocycle catabolic process	1	0.0066
negative regulation of transcription, DN...	77	0.00075		small molecule metabolic process	425	0.00041		regulation of MAPK cascade	1	0.00671
hormone biosynthetic process	7	0.00076		regulation of cellular localization	151	0.00041		cellular nitrogen compound catabolic pro...	1	0.00678
intracellular signal transduction	222	0.00077		establishment of localization	934	0.00041		positive regulation of stress-activated ...	1	0.007
peptidyl-lysine trimethylation	6	0.00086		male meiosis	15	0.00043		lipid catabolic process	1	0.00723
bile acid metabolic process	1	0.00091		negative regulation of transcription, DN...	140	0.00044		cellular catabolic process	2	0.00734
cellular protein modification process	354	0.00091		negative regulation of DNA binding	7	0.00045		negative regulation of cell communicatio...	1	0.00734
nucleobase-containing compound biosynthe...	462	0.00092		regulation of transcription from RNA pol...	208	0.00046		negative regulation of signaling	1	0.00787
embryo development	98	0.00092		regulation of phosphate metabolic proces...	291	0.00046		negative regulation of protein metabolic...	1	0.0079
response to alcohol	11	0.00093		ubiquitin-dependent protein catabolic pr...	107	0.00047		cellular chemical homeostasis	1	0.00792
single-organism cellular process	1296	0.00095		organic substance transport	355	0.00048		phosphorylation	2	0.00821
defense response to bacterium	9	0.00096		small molecule biosynthetic process	74	0.00051		cellular protein metabolic process	1	0.00876
Golgi organization	8	0.00101		skeletal system morphogenesis	73	0.00054		purine-containing compound metabolic pro...	1	0.00905
olfactory behavior	2	0.00102		protein complex subunit organization	308	0.00061		methylation	1	0.00946
histone modification	93	0.00117		cellular catabolic process	352	0.00063		single-organism catabolic process	3	0.00949
immune response	120	0.00119		muscle contraction	110	0.00067		reproduction	1	0.0095
regulation of lymphocyte activation	22	0.00121		ion transport	256	0.00073		positive regulation of signaling	1	0.01027
regulation of cell differentiation	141	0.00121		regulation of hydrolase activity	154	0.00074		regulation of protein kinase B signaling	1	0.01035
response to organic substance	204	0.0013		tube development	136	0.00077		cellular response to growth factor stimu...	1	0.01065
cellular macromolecule metabolic process	918	0.00136		negative regulation of catalytic activit...	104	0.00079		regulation of epithelial cell proliferat...	1	0.01105
peptidyl-amino acid modification	112	0.00137		cellular localization	508	0.00089		negative regulation of signal transducti...	1	0.01143
negative regulation of immune system pro...	21	0.00147		positive regulation of molecular functio...	223	0.00089		positive regulation of MAPK cascade	1	0.01155
regulation of signaling	265	0.0016		homeostatic process	204	0.00093		single-organism carbohydrate metabolic p...	2	0.01158
positive regulation of signal transducti...	103	0.00167		positive regulation of transcription fro...	102	0.00093		negative regulation of cell differentiat...	1	0.01207
negative regulation of cell development	7	0.00168		RNA processing	146	0.00095		protein kinase B signaling	1	0.01214
small molecule metabolic process	234	0.0017		neuron projection development	139	0.00099		glycerolipid metabolic process	1	0.01285
phospholipid homeostasis	5	0.00175		negative regulation of apoptotic process	113	0.00103		negative regulation of cell proliferatio...	1	0.01431
estrogen metabolic process	4	0.00177		protein metabolic process	974	0.00103		organic acid metabolic process	2	0.01453
positive regulation of macromolecule met...	213	0.00178		immune response	122	0.00108		regulation of body fluid levels	1	0.01578
RNA metabolic process	525	0.0018		protein ubiquitination	162	0.00111		cell differentiation	2	0.01583
protein O-linked glycosylation	4	0.00181		macromolecule localization	412	0.00113		positive regulation of molecular functio...	1	0.01585
response to abiotic stimulus	56	0.00185		cell cycle	469	0.00114		regulation of endopeptidase activity	1	0.01612
negative regulation of DNA binding	3	0.00187		protein polyubiquitination	44	0.00118		negative regulation of phosphate metabol...	1	0.01663
localization	681	0.00189		regulation of cell differentiation	232	0.00123		negative regulation of phosphorus metabo...	1	0.01663
regulation of mRNA splicing, via spliceo...	13	0.00194		synapsis	13	0.00125		negative regulation of cellular protein ...	1	0.01677
telencephalon development	17	0.00199		immune system process	319	0.00132		organophosphate metabolic process	2	0.01701
cell projection morphogenesis	69	0.002		negative regulation of Wnt signaling pat...	16	0.00137		sulfur compound metabolic process	1	0.01705
ion transport	150	0.00201		positive regulation of cellular componen...	145	0.0014		cellular macromolecule metabolic process	2	0.01865
tissue morphogenesis	47	0.00202		defense response	127	0.0014		cellular developmental process	2	0.02116
striated muscle tissue development	62	0.00203		protein autoubiquitination	11	0.00145		negative regulation of gene expression	1	0.02138
protein phosphorylation	134	0.00203		single-organism intracellular transport	185	0.00148		carbohydrate derivative metabolic proces...	1	0.02297
cholesterol esterification	4	0.00206		ATP synthesis coupled electron transport	7	0.00149		carboxylic acid catabolic process	1	0.02369
monosaccharide metabolic process	10	0.0021		regulation of centriole replication	6	0.00151		organic acid catabolic process	1	0.02369
neuron development	70	0.00221		positive regulation of macromolecule met...	405	0.00152		regulation of cell communication	1	0.02511
positive regulation of endothelial cell ...	1	0.00225		cell-type specific apoptotic process	58	0.00157		regulation of anatomical structure size	1	0.02597
protein transport	117	0.00226		regulation of cellular response to stres...	58	0.00166		mammary gland development	1	0.02639
regulation of cellular response to stres...	28	0.00232		response to alcohol	18	0.00168		positive regulation of cell communicatio...	1	0.02646
positive regulation of cellular protein ...	85	0.00235		cellular response to sodium dodecyl sulf...	1	0.00168		positive regulation of hydrolase activit...	1	0.02651
negative regulation of cellular biosynth...	109	0.00239		regulation of sensory perception of pain	1	0.00169		positive regulation of phosphorylation	1	0.02667
single-organism developmental process	866	0.0024		striated muscle tissue development	130	0.00171		reproductive process	1	0.02805
cell-type specific apoptotic process	29	0.00242		single-organism biosynthetic process	240	0.00171		nitric oxide metabolic process	1	0.03107
defense response	87	0.00246		positive regulation of endothelial cell ...	2	0.00171		purine nucleobase metabolic process	1	0.03182
embryonic organ development	17	0.00254		histone modification	144	0.00172		negative regulation of endothelial cell ...	1	0.03241
positive regulation of cellular componen...	67	0.00255		positive regulation of cell differentiat...	92	0.00178		cellular component organization or bioge...	1	0.03266
gene expression	597	0.00256		nuclear pore complex assembly	5	0.00179		oxoacid metabolic process	2	0.03267
single-organism intracellular transport	84	0.00263		cytoplasmic transport	152	0.00179		multicellular organism reproduction	1	0.03354
gland development	29	0.00263		B cell activation	24	0.00188		macromolecule metabolic process	2	0.03701
tube development	46	0.00264		cell development	499	0.00191		reactive oxygen species metabolic proces...	1	0.03718
activation of NF-kappaB-inducing kinase ...	2	0.00269		long-chain fatty acid metabolic process	8	0.00196		cellular homeostasis	1	0.03837
cytoplasmic transport	65	0.00274		regulation of cell morphogenesis	59	0.002		negative regulation of epithelial cell p...	1	0.03842
cellular response to chemical stimulus	188	0.00284		peptidyl-tyrosine dephosphorylation	22	0.00207		developmental process	2	0.03935
nervous system development	276	0.00286		cellular response to endogenous stimulus	116	0.00211		glucose 6-phosphate metabolic process	1	0.03951
secretion by cell	61	0.00291		microtubule depolymerization	16	0.00214		single organism reproductive process	1	0.04218
unsaturated fatty acid biosynthetic proc...	1	0.00291		lipid biosynthetic process	118	0.00218
peptidyl-tyrosine dephosphorylation	11	0.00292		Golgi organization	6	0.00218		GO CC term
cation transport	84	0.00296		DNA methylation involved in gamete gener...	7	0.00222		Term	Significant	KS
regulation of nucleobase-containing comp...	489	0.00299		spindle checkpoint	15	0.00222		nucleus	1	5e-16
positive regulation of nucleobase-contai...	113	0.00305		positive regulation of cell cycle phase ...	5	0.00223		intracellular organelle part	2	2.7e-15
response to wounding	47	0.00316		telencephalon development	41	0.00223		organelle membrane	1	0.00016
epithelial cell differentiation	27	0.00316		defense response to bacterium	20	0.00232		cytosol	1	0.00053
phosphorylation	201	0.00318		single-organism behavior	73	0.00235		bounding membrane of organelle	1	0.00329
regulation of cell communication	264	0.00319		negative regulation of glial cell apopto...	6	0.00239		organelle part	2	0.0035
transcription, DNA-templated	417	0.00321		microtubule-based process	247	0.00242		endosome	1	0.00406
negative regulation of catalytic activit...	40	0.00326		gland development	87	0.00243		membrane-enclosed lumen	1	0.01384
regulation of protein metabolic process	175	0.00332		cellular response to oxygen-containing c...	101	0.00254		envelope	1	0.01706
regulation of hydrolase activity	77	0.00342		regulation of cell cycle process	111	0.00254		endomembrane system	1	0.01764
chromosome organization	146	0.00352		histone ubiquitination	17	0.00257		organelle envelope	1	0.01785
intracellular cholesterol transport	2	0.00353		regulation of cell development	107	0.00267		organelle lumen	1	0.02003
negative regulation of nucleobase-contai...	99	0.00359		quinone metabolic process	2	0.00271		intracellular organelle lumen	1	0.02364
nitrogen compound transport	41	0.00361		chordate embryonic development	122	0.00272		vacuole	1	0.0289
phosphate-containing compound metabolic ...	358	0.00365		response to wounding	82	0.00272		membrane region	1	0.03693
cellular macromolecular complex assembly	58	0.00367		epithelial cell differentiation	81	0.00275		mitochondrial part	2	0.04503
regulation of protein modification proce...	112	0.00376		synaptic transmission	116	0.00275
purine ribonucleotide metabolic process	100	0.00385		mitotic cell cycle phase transition	72	0.00286		GO MF term
regulation of molecular function	232	0.00392		positive regulation of type IIa hypersen...	4	0.00286		Term	Significant	KS
leukocyte differentiation	33	0.00401		biological regulation	2291	0.00295		ATP binding	2	1.2e-08
ion homeostasis	53	0.0041		histone-serine phosphorylation	12	0.00297		nucleotide binding	3	4.3e-05
lymphocyte activation	42	0.0041		cell differentiation	913	0.00297		identical protein binding	1	7e-05
positive regulation of macromolecule bio...	101	0.00412		cation transport	160	0.00299		electron carrier activity	1	0.00013
regulation of neurogenesis	27	0.00415		piRNA metabolic process	6	0.00299		protein dimerization activity	1	0.00022
carbohydrate derivative biosynthetic pro...	53	0.00435		regulation of signaling	451	0.00311		iron ion binding	1	0.00085
striated muscle cell differentiation	78	0.00441		response to unfolded protein	16	0.00315		ion transmembrane transporter activity	1	0.00142
positive regulation of multicellular org...	53	0.00443		mitotic sister chromatid segregation	19	0.00318		transporter activity	1	0.00149
cellular response to endogenous stimulus	59	0.00449		chromatin modification	182	0.00329		cofactor binding	1	0.00605
regulation of steroid biosynthetic proce...	3	0.00453		muscle organ development	65	0.00329		channel activity	1	0.01125
microtubule-based process	87	0.00457		phospholipid biosynthetic process	35	0.0033		passive transmembrane transporter activi...	1	0.01125
cytoskeleton organization	202	0.00465		protein modification by small protein re...	35	0.00365		ion channel activity	1	0.0114
protein targeting to Golgi	3	0.00468		secretion by cell	95	0.00371		substrate-specific channel activity	1	0.01215
macromolecule catabolic process	85	0.00468		carbohydrate derivative biosynthetic pro...	110	0.00373		adenyl ribonucleotide binding	2	0.01217
purine ribonucleoside monophosphate meta...	27	0.00477		positive regulation of protein phosphory...	83	0.00375		ligase activity	1	0.01299
cellular response to DNA damage stimulus	77	0.00477		astrocyte activation	2	0.0038		adenyl nucleotide binding	2	0.01399
protein localization	175	0.00479		unsaturated fatty acid biosynthetic proc...	7	0.00382		coenzyme binding	1	0.01562
regulation of histone acetylation	5	0.00484		cellular component movement	467	0.00389		purine ribonucleotide binding	2	0.01782
positive regulation of chromosome organi...	7	0.00492		anatomical structure development	1531	0.0039		purine nucleotide binding	2	0.0179
macromolecule biosynthetic process	557	0.00494		positive regulation of macromolecule bio...	207	0.00393		purine ribonucleoside triphosphate bindi...	2	0.01839
peptidyl-serine modification	29	0.00506		bile acid metabolic process	2	0.00394		ribonucleotide binding	2	0.02141
positive regulation of apoptotic process	33	0.00521		positive regulation of nucleobase-contai...	235	0.00396		protein homodimerization activity	1	0.02149
cellular response to lipopolysaccharide	12	0.0053		attachment of spindle microtubules to ki...	14	0.00397		methyltransferase activity	1	0.02171
response to ionizing radiation	12	0.00556		organic hydroxy compound metabolic proce...	72	0.00399		cation transmembrane transporter activit...	1	0.02541
muscle organ development	33	0.00558		icosanoid biosynthetic process	5	0.00412		nucleoside binding	2	0.02911
synaptic transmission	48	0.00558		neuron development	171	0.00426		flavin adenine dinucleotide binding	1	0.03163
T cell activation	20	0.00561		protein homooligomerization	36	0.00429		purine nucleoside binding	2	0.03209
hemopoiesis	100	0.00562		ether lipid metabolic process	4	0.0043		monovalent inorganic cation transmembran...	1	0.03767
coenzyme A biosynthetic process	3	0.00563		cellular response to chemical stimulus	311	0.00448		purine ribonucleoside binding	2	0.03822
regulation of intracellular signal trans...	114	0.00565		regulation of histone modification	23	0.00457		small molecule binding	3	0.03968
positive regulation of triglyceride cata...	1	0.00566		androgen metabolic process	5	0.00462		transferase activity, transferring one-c...	1	0.03994
negative regulation of multicellular org...	22	0.00572		regulation of cholesterol transport	3	0.00468		ribonucleoside binding	2	0.0406
T cell chemotaxis	1	0.00575		cellular response to corticosteroid stim...	1	0.00476		inorganic cation transmembrane transport...	1	0.04176
positive regulation of cholesterol trans...	4	0.00576		response to radiation	62	0.00482
regulation of growth	35	0.00592		positive regulation of multicellular org...	80	0.00483
insulin receptor signaling pathway	9	0.00604		regulation of lymphocyte activation	22	0.00485
regulation of phosphorylation	117	0.00605		positive regulation of cell communicatio...	151	0.00493
cellular lipid metabolic process	70	0.00617		defense response to fungus	4	0.00503
metal ion homeostasis	33	0.00625		regulation of growth	76	0.00512
positive regulation of cell differentiat...	84	0.00639		striated muscle contraction	23	0.00518
negative regulation of sequence-specific...	7	0.00646		protein localization to kinetochore	9	0.0052
sterol metabolic process	11	0.00652		monoubiquitinated protein deubiquitinati...	5	0.0052
regulation of purine nucleotide metaboli...	56	0.00655		mRNA export from nucleus	12	0.00524
striated muscle contraction	15	0.00655		regulation of cell communication	454	0.00527
DNA demethylation	1	0.00657		positive regulation of intracellular sig...	66	0.00528
negative regulation of Wnt signaling pat...	4	0.00669		regulation of systemic arterial blood pr...	5	0.00533
amyloid precursor protein metabolic proc...	3	0.00674		eye development	72	0.00547
cellular component morphogenesis	192	0.00692		response to organic substance	325	0.0055
organophosphate biosynthetic process	51	0.00701		posttranscriptional regulation of gene e...	93	0.00552
regulation of chromatin silencing	3	0.00717		phosphate-containing compound metabolic ...	605	0.00554
regulation of T cell cytokine production	5	0.00726		embryonic organ morphogenesis	54	0.00559
positive regulation of protein serine/th...	22	0.00729		hemopoiesis	107	0.00559
nucleobase-containing compound catabolic...	91	0.00735		cell morphogenesis involved in neuron di...	92	0.00578
somite rostral/caudal axis specification	2	0.00758		positive regulation of complement activa...	5	0.00582
Toll signaling pathway	2	0.0076		protein targeting to Golgi	5	0.00594
mitotic cell cycle	64	0.00762		regulation of cytokine production	61	0.00597
demethylation	5	0.00765		post-translational protein modification	6	0.00605
regulation of cyclic nucleotide metaboli...	15	0.00765		intraciliary transport	5	0.00616
cellular component movement	223	0.00769		glycerolipid biosynthetic process	33	0.00628
protein deubiquitination	21	0.00785		histone H2B ubiquitination	5	0.00629
transmembrane transport	77	0.00788		female meiotic division	6	0.00634
organ growth	9	0.00789		protein phosphorylation	241	0.00636
single-organism catabolic process	122	0.00804		regulation of chromosome segregation	17	0.00656
regulation of fatty acid biosynthetic pr...	3	0.00808		transmembrane transport	124	0.00662
regulation of protein localization	51	0.00818		spindle assembly involved in mitosis	11	0.00662
cell morphogenesis involved in neuron di...	39	0.00824		protein complex assembly	202	0.00665
cellular response to stress	131	0.00837		respiratory system development	49	0.00677
posttranscriptional regulation of gene e...	36	0.00842		membrane budding	10	0.00684
regulation of type 2 immune response	10	0.00847		positive regulation of cellular protein ...	158	0.00685
monocarboxylic acid metabolic process	43	0.00849		single-organism carbohydrate metabolic p...	104	0.00694
cellular cation homeostasis	33	0.00862		regulation of system process	76	0.00699
methylation	36	0.00864		regionalization	63	0.00707
regulation of immune system process	156	0.00865		monoamine transport	15	0.0071
regionalization	18	0.00874		negative regulation of biosynthetic proc...	199	0.00712
regulation of centriole replication	3	0.00875		response to lipid	68	0.00716
gonad development	17	0.00875		development of primary sexual characteri...	37	0.0072
RNA processing	78	0.00891		cellular response to DNA damage stimulus	170	0.00735
single-organism behavior	25	0.00898		lipid catabolic process	37	0.00739
cellular response to estrogen stimulus	1	0.00912		steroid biosynthetic process	22	0.00742
establishment of mitotic spindle orienta...	2	0.00919		positive regulation of megakaryocyte dif...	3	0.00742
cellular developmental process	532	0.00926		regulation of interleukin-1 secretion	2	0.00743
regulation of the force of heart contrac...	4	0.0093		negative regulation of retinoic acid rec...	3	0.00745
chordate embryonic development	49	0.00932		leukocyte homeostasis	6	0.00751
lipid catabolic process	18	0.00935		regulation of amine transport	6	0.00756
negative regulation of retinoic acid rec...	3	0.00939		positive regulation of kinase activity	52	0.00764
carboxylic acid biosynthetic process	30	0.00943		neurogenesis	259	0.0077
cellular homeostasis	52	0.00949		positive regulation of axonogenesis	7	0.0077
intracellular protein transport	68	0.00974		regulation of branching involved in pros...	2	0.00774
eye development	26	0.00982		regulation of triglyceride catabolic pro...	4	0.00777
phospholipid biosynthetic process	15	0.0099		myeloid cell homeostasis	24	0.00791
purine-containing compound biosynthetic ...	30	0.01015		regulation of DNA metabolic process	47	0.00792
metal ion transport	69	0.01019		reproductive structure development	76	0.00793
negative regulation of cellular metaboli...	155	0.01026		MAPK cascade	79	0.00793
regulation of mitotic metaphase/anaphase...	9	0.01035		positive regulation of signal transducti...	134	0.00793
regulation of metaphase/anaphase transit...	9	0.01035		myeloid cell differentiation	55	0.00795
retinoic acid receptor signaling pathway	5	0.01042		positive regulation of cytokinesis	13	0.00796
negative regulation of neurogenesis	5	0.01047		positive regulation of activation of mem...	3	0.00802
multi-organism behavior	7	0.01049		energy homeostasis	4	0.00803
nucleoside phosphate biosynthetic proces...	31	0.01054		morphogenesis of an epithelium	109	0.00807
negative regulation of viral process	2	0.0107		heart contraction	34	0.00808
regulation of cell proliferation	104	0.0107		regulation of chromosome organization	33	0.0081
leukocyte proliferation	13	0.01074		meiotic nuclear division	56	0.00813
regulation of catabolic process	79	0.0114		negative regulation of NF-kappaB import ...	6	0.00829
organophosphate metabolic process	158	0.0114		polyketide metabolic process	1	0.00831
protein secretion	18	0.0115		regulation of mitotic cell cycle	65	0.0084
regulation of gene expression by genetic...	3	0.01155		T cell activation	33	0.00862
neuron projection morphogenesis	41	0.01164		nucleotide metabolic process	202	0.00862
interleukin-1 production	4	0.01178		DNA demethylation	2	0.00863
regulation of cAMP metabolic process	14	0.01205		epithelial cilium movement	12	0.00864
macromolecule localization	211	0.01215		metal ion homeostasis	72	0.00883
positive regulation of protein modificat...	71	0.01215		negative regulation of mitotic anaphase-...	4	0.00891
interleukin-1 secretion	2	0.01224		regulation of establishment of protein l...	58	0.00892
lymphocyte proliferation	12	0.01226		establishment of mitotic spindle orienta...	7	0.00893
striated muscle cell development	66	0.01228		regulation of cellular process	2067	0.00893
regulation of protein phosphorylation	83	0.01245		intracellular lipid transport	4	0.00899
lymphocyte activation involved in immune...	9	0.01249		membrane lipid metabolic process	27	0.00901
regulation of macromolecule biosynthetic...	432	0.01259		regulation of nervous system development	102	0.00902
positive regulation of immune system pro...	60	0.01264		epidermis development	45	0.00907
positive regulation of glucose transport	3	0.01279		regulation of immune system process	147	0.00914
axonogenesis	26	0.01293		cellular protein complex assembly	97	0.00922
regulation of establishment of protein l...	37	0.01298		positive regulation of signaling	147	0.00924
positive regulation of MAP kinase activi...	10	0.01308		anion homeostasis	9	0.00926
epithelial cell proliferation	21	0.01308		cellular response to stress	291	0.00931
regulation of system process	37	0.01312		positive regulation of insulin receptor ...	2	0.00935
phospholipid efflux	2	0.01316		negative regulation of multicellular org...	48	0.00938
negative regulation of phosphate metabol...	30	0.01316		monocarboxylic acid metabolic process	93	0.00939
negative regulation of phosphorus metabo...	30	0.01316		cellular ion homeostasis	71	0.00958
Leydig cell differentiation	2	0.01327		activation of adenylate cyclase activity	20	0.00978
negative regulation of protein binding	6	0.0133		negative regulation of histone H3-K9 met...	4	0.00979
androgen metabolic process	3	0.01339		cellular lipid metabolic process	154	0.00982
regulation of cellular macromolecule bio...	416	0.01347		cell morphogenesis	229	0.00987
cofactor metabolic process	16	0.01347		cellular protein metabolic process	837	0.00987
striatum development	3	0.01351		acrosome assembly	8	0.00992
hexose metabolic process	8	0.01353		smoothened signaling pathway	25	0.01001
negative regulation of cytokine producti...	12	0.01359		regulation of histone H3-K4 methylation	7	0.01002
neurofilament cytoskeleton organization	1	0.01364		glycoprotein catabolic process	3	0.0101
protein oligomerization	25	0.01366		regulation of protein ubiquitination	44	0.01013
embryonic morphogenesis	28	0.0137		regulation of secretion	61	0.01023
peptidyl-serine phosphorylation	27	0.01371		positive regulation of macroautophagy	6	0.01023
fatty acid metabolic process	31	0.01372		centrosome separation	5	0.01032
cellular metal ion homeostasis	30	0.01378		histone monoubiquitination	8	0.01033
eosinophil chemotaxis	1	0.01379		positive regulation of protein modificat...	131	0.01043
lipid biosynthetic process	54	0.01379		monosaccharide metabolic process	22	0.01048
homeostasis of number of cells	35	0.01383		histone H3-K4 methylation	9	0.01058
regulation of organelle organization	87	0.01383		carboxylic acid biosynthetic process	46	0.01061
glycerolipid biosynthetic process	13	0.01385		organic acid biosynthetic process	46	0.01061
morphogenesis of an epithelium	42	0.01389		peptidyl-glutamic acid modification	7	0.01074
RNA-dependent DNA replication	50	0.01392		germ cell development	56	0.01079
nucleotide biosynthetic process	31	0.01396		beta-amyloid metabolic process	3	0.01079
cellular chemical homeostasis	41	0.01401		cell projection morphogenesis	147	0.01092
negative regulation of transcription fro...	41	0.01405		regulation of intracellular transport	67	0.01092
cell differentiation	472	0.01419		female meiosis I	2	0.01095
leukocyte homeostasis	7	0.01423		gonad development	32	0.01096
chromatin organization	127	0.01431		regulation of protein transport	50	0.01096
glucose 6-phosphate metabolic process	1	0.01436		regulation of protein modification by sm...	47	0.01105
regulation of secretion	33	0.01443		proteasome-mediated ubiquitin-dependent ...	59	0.01119
muscle cell development	66	0.01443		sperm chromatin condensation	3	0.01125
protein polyubiquitination	24	0.01444		negative regulation of lyase activity	16	0.01133
neurological system process involved in ...	3	0.01462		protein polyglutamylation	5	0.01136
regulation of organ growth	5	0.01462		metal ion transport	126	0.01142
B cell activation involved in immune res...	5	0.01472		intracellular protein transport	141	0.01143
lymphocyte differentiation	22	0.01477		retinoic acid receptor signaling pathway	7	0.01145
positive regulation of protein phosphory...	54	0.01482		spermatid development	37	0.01148
regulation of cAMP-mediated signaling	4	0.01483		in utero embryonic development	71	0.01149
metaphase/anaphase transition of cell cy...	9	0.01488		negative regulation of nucleobase-contai...	179	0.01156
metaphase/anaphase transition of mitotic...	9	0.01488		axonogenesis	76	0.01164
histone phosphorylation	17	0.01506		cellular cation homeostasis	71	0.01168
histone H3-K4 methylation	4	0.0151		regulation of systemic arterial blood pr...	3	0.01169
leukocyte apoptotic process	6	0.01516		penetration of zona pellucida	6	0.01174
secondary metabolic process	5	0.01528		protein N-linked glycosylation via aspar...	7	0.01175
macromolecular complex subunit organizat...	129	0.01537		negative regulation of transcription fro...	74	0.01181
positive regulation of transforming grow...	4	0.01567		leukocyte differentiation	51	0.01184
response to growth factor	34	0.01569		generation of neurons	241	0.01187
negative regulation of metaphase/anaphas...	5	0.01597		regulation of MAPK cascade	67	0.01188
negative regulation of mitotic metaphase...	5	0.01597		epithelial cell proliferation	42	0.01188
negative regulation of macromolecule bio...	97	0.01601		DNA replication checkpoint	5	0.01196
negative regulation of molecular functio...	64	0.01609		proteasomal protein catabolic process	64	0.01197
respiratory system development	13	0.01626		developmental process involved in reprod...	134	0.012
phosphatidylinositol-3-phosphate biosynt...	5	0.01636		regulation of microtubule cytoskeleton o...	45	0.01208
developmental process	886	0.01638		vesicle coating	7	0.01221
response to hypoxia	6	0.01639		response to UV	26	0.01223
response to decreased oxygen levels	6	0.01639		neuron projection morphogenesis	95	0.01233
pallium development	12	0.01641		response to abiotic stimulus	136	0.01236
negative regulation of binding	10	0.01647		negative regulation of neural precursor ...	7	0.01238
execution phase of apoptosis	11	0.01653		organ growth	13	0.01247
response to cholesterol	4	0.01671		establishment of localization in cell	397	0.01253
regulation of interleukin-1 secretion	1	0.01671		male mating behavior	1	0.01259
response to sterol	4	0.01671		mitochondrial ATP synthesis coupled elec...	6	0.01259
response to oxygen levels	6	0.01689		regulation of production of molecular me...	9	0.01264
respiratory electron transport chain	1	0.01706		bone trabecula formation	1	0.01275
regulation of stress-activated protein k...	12	0.01712		fatty acid metabolic process	56	0.01282
mononuclear cell proliferation	12	0.01716		spermatid differentiation	38	0.01292
positive regulation of protein kinase B ...	3	0.01719		negative regulation of adenylate cyclase...	15	0.01293
circulatory system process	31	0.0172		negative regulation of cyclase activity	15	0.01293
urogenital system development	27	0.01728		alcohol metabolic process	55	0.01305
cellular protein metabolic process	425	0.0174		peptidyl-serine modification	47	0.0132
MAPK cascade	63	0.01744		negative regulation of cellular biosynth...	194	0.01323
blood circulation	31	0.01751		chromosome condensation	11	0.01325
negative regulation of mRNA metabolic pr...	6	0.01756		protein localization to juxtaparanode re...	1	0.01325
positive regulation of kinase activity	53	0.01776		respiratory tube development	42	0.01328
regulation of isotype switching	3	0.01777		nucleotide-excision repair	9	0.01329
cell morphogenesis	131	0.0178		organic acid metabolic process	154	0.01335
cellular response to oxygen-containing c...	73	0.01782		glycolipid metabolic process	16	0.01365
in utero embryonic development	27	0.01791		positive regulation of interleukin-1 bet...	2	0.01365
glycerophospholipid biosynthetic process	11	0.018		positive regulation of transport	90	0.01365
histone H4-K20 methylation	3	0.01812		negative regulation of hydrolase activit...	59	0.01386
regulation of neuron differentiation	20	0.01817		lung development	41	0.01389
regulation of stress-activated MAPK casc...	12	0.01839		cytoskeleton organization	388	0.01389
cellular macromolecule localization	104	0.01847		cofactor biosynthetic process	17	0.01391
carbohydrate derivative catabolic proces...	72	0.01858		Ras protein signal transduction	66	0.01397
ATP metabolic process	23	0.01861		carbohydrate derivative metabolic proces...	276	0.01402
nitric oxide metabolic process	7	0.01866		regulation of cellular protein metabolic...	299	0.01403
regulation of cyclic nucleotide biosynth...	13	0.01867		glycosphingolipid metabolic process	9	0.01405
positive regulation of histone acetylati...	2	0.01872		regulation of cell cycle phase transitio...	50	0.01419
positive regulation of protein acetylati...	2	0.01872		response to growth factor	51	0.01423
positive regulation of peptidyl-lysine a...	2	0.01872		regulation of neurogenesis	84	0.01446
nitric oxide biosynthetic process	7	0.01882		peptidyl-threonine dephosphorylation	5	0.01452
regulation of MAPK cascade	50	0.01891		sphingolipid catabolic process	3	0.01467
cholesterol metabolic process	11	0.01899		negative regulation of canonical Wnt sig...	11	0.01477
regulation of T cell activation	11	0.019		regulation of organelle organization	170	0.01484
negative regulation of peptidyl-tyrosine...	1	0.01911		response to nitrogen compound	78	0.01487
cellular protein localization	104	0.01916		regulation of phosphatase activity	30	0.01495
regulation of interleukin-1 beta secreti...	1	0.01936		leukocyte proliferation	16	0.01497
purine ribonucleoside monophosphate cata...	19	0.0194		negative regulation of cell cycle G2/M p...	4	0.01501
ribonucleoside monophosphate catabolic p...	19	0.0194		negative regulation of G2/M transition o...	4	0.01501
positive regulation of mitotic cell cycl...	7	0.01942		macromolecule metabolic process	1755	0.01506
heart growth	4	0.01944		long-chain fatty-acyl-CoA metabolic proc...	4	0.01517
cofactor biosynthetic process	9	0.01948		endocytosis	72	0.01544
regulation of kinase activity	76	0.01953		arachidonic acid metabolic process	2	0.0155
regulation of transferase activity	80	0.01966		phosphorylation	321	0.01564
nucleoside monophosphate catabolic proce...	19	0.01991		positive regulation of interleukin-1 pro...	2	0.01565
monocarboxylic acid biosynthetic process	20	0.02002		fatty-acyl-CoA metabolic process	5	0.0157
regulation of retinoic acid receptor sig...	3	0.02002		phospholipid transport	8	0.01573
pyridine-containing compound biosyntheti...	1	0.02002		catecholamine secretion	5	0.01585
killing of cells of other organism	1	0.02023		actin cytoskeleton organization	174	0.01592
disruption of cells of other organism	1	0.02023		regulation of translational initiation b...	1	0.01594
positive regulation of lymphocyte activa...	13	0.02033		bone trabecula morphogenesis	1	0.01596
actin crosslink formation	2	0.02037		regulation of microtubule-based process	48	0.01608
regulation of DNA metabolic process	21	0.02039		Golgi localization	4	0.01612
single-organism organelle organization	268	0.02041		histone-threonine phosphorylation	7	0.01613
regulation of purine nucleotide biosynth...	14	0.02047		embryonic cleavage	2	0.01614
regulation of nucleotide biosynthetic pr...	14	0.02047		negative regulation of protein metabolic...	85	0.01623
glycosyl compound metabolic process	88	0.02049		ethanolamine-containing compound metabol...	11	0.01629
regulation of protein transport	33	0.02054		collagen catabolic process	2	0.01633
cellular macromolecule catabolic process	69	0.0206		lipid homeostasis	15	0.01635
establishment of localization in cell	203	0.02069		regulation of protein acetylation	5	0.01639
protein catabolic process	69	0.02069		regulation of peptidyl-lysine acetylatio...	5	0.01639
negative regulation of CREB transcriptio...	1	0.02081		mRNA processing	71	0.01654
regulation of nitric oxide biosynthetic ...	4	0.02083		organic cyclic compound catabolic proces...	163	0.01656
positive regulation of chromatin modific...	6	0.02086		negative regulation of cell differentiat...	79	0.0166
regulation of cellular component biogene...	52	0.02088		erythrocyte homeostasis	21	0.01689
regulation of cytoplasmic mRNA processin...	3	0.02144		complement activation, alternative pathw...	4	0.0171
ossification	15	0.02152		glycerophospholipid biosynthetic process	25	0.01723
growth	60	0.02153		mononuclear cell proliferation	16	0.01729
organic cyclic compound biosynthetic pro...	477	0.02172		purine-containing compound metabolic pro...	190	0.01733
response to nicotine	1	0.02173		regulation of telomere maintenance via t...	3	0.01747
positive regulation of heart contraction	3	0.02184		camera-type eye development	61	0.01757
histone H4-K5 acetylation	6	0.02197		response to ionizing radiation	20	0.01757
histone H4-K8 acetylation	6	0.02197		single-organism organelle organization	564	0.01763
positive regulation of interleukin-1 pro...	1	0.02207		myelin maintenance	3	0.01777
regulation of production of molecular me...	7	0.02208		lymphocyte proliferation	16	0.01779
nucleoside metabolic process	86	0.02213		mRNA metabolic process	88	0.0179
B cell differentiation	7	0.02214		protein folding	49	0.01803
acute inflammatory response	6	0.02216		regulation of organ growth	10	0.01804
purine nucleotide biosynthetic process	28	0.02217		microtubule severing	5	0.01805
positive regulation of interleukin-1 sec...	1	0.02225		oxoacid metabolic process	152	0.01809
positive regulation of interleukin-1 bet...	1	0.02225		regulation of cellular component biogene...	96	0.01827
regulation of cAMP biosynthetic process	12	0.0224		antigen processing and presentation	4	0.01841
ruffle organization	4	0.02272		multi-organism behavior	7	0.0185
endocytosis	34	0.02276		positive regulation of histone H3-K4 met...	6	0.01856
regulation of protein secretion	12	0.02277		regulation of cell proliferation	187	0.0186
cAMP biosynthetic process	14	0.02294		intracellular transport	268	0.01862
regulation of adenylate cyclase activity	9	0.02294		chromosome segregation	53	0.01868
signal transduction by phosphorylation	65	0.02297		regulation of synaptic transmission	48	0.01884
negative regulation of protein metabolic...	46	0.02298		synaptonemal complex assembly	6	0.01885
organophosphate catabolic process	79	0.02299		urogenital system development	84	0.01891
nucleotide-excision repair	5	0.02299		regulation of T cell activation	15	0.01909
toll-like receptor signaling pathway	12	0.02305		ribose phosphate metabolic process	186	0.01911
regulation of cell projection organizati...	21	0.02317		cellular metal ion homeostasis	63	0.01915
muscle system process	51	0.02324		aromatic compound catabolic process	160	0.01918
positive regulation of transport	49	0.02337		response to cadmium ion	1	0.01923
response to UV	12	0.0234		male meiosis I	7	0.0195
skin development	16	0.02349		glycerophospholipid metabolic process	40	0.01951
inner ear receptor cell development	2	0.0236		heterochromatin organization	4	0.0196
camera-type eye development	21	0.02362		cell morphogenesis involved in different...	125	0.01962
production of molecular mediator of immu...	10	0.02373		lipopolysaccharide-mediated signaling pa...	12	0.01971
mitotic cell cycle arrest	4	0.02383		inflammatory response	43	0.01983
centrosome duplication	12	0.02403		retinal metabolic process	3	0.01991
lipopolysaccharide-mediated signaling pa...	6	0.02417		sterol metabolic process	16	0.01996
adult feeding behavior	1	0.02417		positive regulation of meiosis I	2	0.01999
epidermis development	10	0.02425		heterocycle catabolic process	162	0.02026
embryonic organ morphogenesis	10	0.02425		negative regulation of peptidase activit...	29	0.02038
carbohydrate metabolic process	47	0.02428		pronephros development	6	0.02053
negative regulation of cell morphogenesi...	2	0.02462		ribonucleotide metabolic process	186	0.02067
central nervous system neuron differenti...	6	0.02463		protein deubiquitination	29	0.02069
multicellular organismal signaling	16	0.02488		cellular nitrogen compound catabolic pro...	162	0.02071
regulation of proteolysis	30	0.02494		cellular response to nutrient levels	26	0.02084
negative regulation of RNA metabolic pro...	85	0.02496		neuron-neuron synaptic transmission	23	0.02089
cell morphogenesis involved in different...	55	0.02513		eye morphogenesis	36	0.02094
negative regulation of RNA biosynthetic ...	78	0.02514		spindle organization	44	0.021
cell division	65	0.02523		negative regulation of lipopolysaccharid...	4	0.02105
multicellular organismal reproductive behavior	1	0.02535		positive regulation of catalytic activit...	163	0.02109
positive regulation of locomotion	22	0.02538		cilium-dependent cell motility	6	0.02113
positive regulation of B cell activation	5	0.02541		intracellular sterol transport	2	0.02115
purine nucleoside monophosphate cataboli...	19	0.02542		intracellular cholesterol transport	2	0.02115
histone lysine methylation	18	0.0255		chemosensory behavior	1	0.02121
regulation of triglyceride metabolic pro...	3	0.0255		sphingolipid metabolic process	19	0.02145
regulation of lyase activity	10	0.02557		stem cell differentiation	51	0.02152
anion transport	34	0.02577		synaptonemal complex organization	7	0.02159
regulation of cyclase activity	10	0.02583		pallium development	22	0.02167
positive regulation of steroid metabolic...	2	0.02595		intra-Golgi vesicle-mediated transport	8	0.02174
negative regulation of interleukin-6 pro...	3	0.02621		peptidyl-asparagine modification	7	0.02189
divalent inorganic cation homeostasis	26	0.02626		response to oxygen-containing compound	154	0.0219
ribonucleoside metabolic process	82	0.02627		regulation of nucleotide metabolic proce...	93	0.02196
cerebral cortex development	12	0.02648		termination of signal transduction	11	0.02198
response to inorganic substance	26	0.02673		cofactor metabolic process	26	0.02207
microtubule cytoskeleton organization	62	0.02685		multicellular organismal signaling	22	0.02208
regulation of triglyceride biosynthetic ...	2	0.02699		purine nucleotide metabolic process	186	0.02213
triglyceride-rich lipoprotein particle r...	1	0.02714		multicellular organism reproduction	172	0.02224
very-low-density lipoprotein particle re...	1	0.02714		positive regulation of developmental pro...	138	0.02228
positive regulation of signaling	105	0.02722		positive regulation of phosphorylation	94	0.02229
negative regulation of canonical Wnt sig...	4	0.02722		positive regulation of cell death	61	0.02234
regulation of B cell mediated immunity	4	0.02724		positive regulation of synaptic transmis...	13	0.02257
regulation of immunoglobulin mediated im...	4	0.02724		response to extracellular stimulus	35	0.02258
organic acid metabolic process	81	0.02735		cytoplasmic microtubule organization	6	0.02265
axon development	27	0.02756		cell projection organization	260	0.02283
positive regulation of cAMP-mediated sig...	2	0.02764		leukocyte apoptotic process	10	0.02294
purine-containing compound catabolic pro...	71	0.02765		negative regulation of cellular componen...	84	0.02297
interleukin-1 beta secretion	2	0.02768		cellular process involved in reproduction	63	0.02316
connective tissue development	17	0.0278		divalent inorganic cation transport	59	0.02319
intraspecies interaction between organis...	3	0.02783		appendage morphogenesis	39	0.02351
social behavior	3	0.02783		limb morphogenesis	39	0.02351
protein import into nucleus, translocati...	2	0.02797		cellular response to extracellular stimu...	29	0.02352
regulation of macromolecule metabolic pr...	593	0.0281		purine ribonucleotide metabolic process	185	0.02354
single-organism membrane organization	37	0.02814		triglyceride biosynthetic process	10	0.02354
lipid metabolic process	117	0.02817		histone exchange	4	0.0237
regulation of interleukin-1 production	3	0.02818		lipid metabolic process	238	0.02374
muscle structure development	109	0.02823		SMAD protein import into nucleus	4	0.02378
multicellular organism growth	21	0.02826		leukotriene metabolic process	4	0.02384
response to nitrogen compound	37	0.02831		B cell activation involved in immune res...	6	0.02388
long-chain fatty acid biosynthetic proce...	1	0.02834		microtubule organizing center organizati...	28	0.02389
transcription initiation from RNA polyme...	1	0.02837		thioester metabolic process	12	0.02395
CDP-diacylglycerol metabolic process	1	0.02845		acyl-CoA metabolic process	12	0.02395
CDP-diacylglycerol biosynthetic process	1	0.02845		homophilic cell adhesion	17	0.02404
inflammatory response	23	0.02845		positive regulation of protein kinase ac...	49	0.02414
positive regulation of histone modificat...	6	0.02848		divalent metal ion transport	59	0.02442
negative regulation of chromosome organi...	7	0.0286		hexose metabolic process	19	0.02442
glycosyl compound catabolic process	68	0.02863		negative regulation of nitrogen compound...	180	0.02449
cellular response to growth factor stimu...	33	0.0287		response to organonitrogen compound	71	0.02478
sulfur compound biosynthetic process	6	0.02879		meiotic chromosome segregation	7	0.02486
positive regulation of gene expression	91	0.0288		DNA synthesis involved in DNA repair	4	0.02494
male sex differentiation	12	0.0288		execution phase of apoptosis	16	0.02499
mitotic cell cycle process	47	0.02886		negative regulation of RNA biosynthetic ...	143	0.02499
response to reactive oxygen species	6	0.02896		regulation of histone acetylation	5	0.02511
negative regulation of cell differentiat...	32	0.02904		phospholipid efflux	1	0.02519
regulation of sterol transport	4	0.02913		positive regulation of dendrite morphoge...	1	0.02526
regulation of cholesterol transport	4	0.02913		retina layer formation	6	0.0253
negative regulation of metabolic process	178	0.02925		ionotropic glutamate receptor signaling ...	9	0.02535
dicarboxylic acid biosynthetic process	2	0.02946		response to other organism	94	0.02538
nucleoside catabolic process	68	0.02953		response to external biotic stimulus	94	0.02538
divalent inorganic cation transport	31	0.02958		negative regulation of cell cycle proces...	43	0.02555
activation of innate immune response	17	0.0296		single-organism membrane organization	79	0.02564
phosphatidylinositol metabolic process	15	0.02967		inositol phosphate dephosphorylation	6	0.02565
ribose phosphate biosynthetic process	27	0.02972		phosphorylated carbohydrate dephosphoryl...	6	0.02565
response to light stimulus	21	0.02981		oviduct development	2	0.02569
glycerophospholipid metabolic process	19	0.02984		positive regulation of locomotion	39	0.02569
cAMP metabolic process	17	0.02987		positive regulation of mitotic cell cycl...	8	0.02572
positive regulation of transferase activ...	54	0.02987		ceramide catabolic process	2	0.02583
positive regulation of neuron death	3	0.03001		regulation of proteolysis	77	0.02585
positive regulation of developmental pro...	97	0.03004		positive regulation of interleukin-1 sec...	1	0.02589
ruffle assembly	1	0.03037		positive regulation of interleukin-1 bet...	1	0.02589
ribonucleoside catabolic process	68	0.03046		negative regulation of cell communicatio...	131	0.02594
nucleoside phosphate catabolic process	74	0.03048		negative regulation of protein binding	7	0.02595
protoporphyrinogen IX metabolic process	1	0.03066		demethylation	8	0.026
histone H3-K36 demethylation	1	0.03076		nitrogen compound transport	84	0.026
histone deacetylation	3	0.03082		regulation of interleukin-1 beta secreti...	1	0.02608
positive regulation of cell motility	21	0.03087		ornithine metabolic process	2	0.02617
positive regulation of histone methylati...	4	0.03087		methylation	62	0.02622
immunoglobulin production	6	0.03095		spindle midzone assembly involved in mit...	5	0.02628
detection of light stimulus	4	0.031		catecholamine transport	6	0.02632
positive regulation of stress-activated ...	5	0.03102		cellular response to growth factor stimu...	47	0.02636
neurogenesis	103	0.03103		organophosphate biosynthetic process	99	0.02653
multicellular organismal development	796	0.03109		embryonic appendage morphogenesis	34	0.02663
divalent metal ion transport	31	0.03114		embryonic limb morphogenesis	34	0.02663
purine nucleoside metabolic process	79	0.03114		erythrocyte differentiation	21	0.02674
positive regulation of cellular componen...	22	0.03123		regulation of digestive system process	4	0.02679
purine nucleotide catabolic process	71	0.03128		positive regulation of hydrolase activit...	74	0.02687
respiratory tube development	10	0.03144		positive regulation of programmed cell d...	58	0.02694
calcium ion homeostasis	23	0.0315		positive regulation of glucose transport	7	0.02694
regulation of cellular catabolic process	63	0.03163		regulation of lipid biosynthetic process	22	0.027
renal system development	25	0.0317		mitotic cell cycle checkpoint	24	0.02702
protein homooligomerization	19	0.03172		positive regulation of chromosome organi...	15	0.02721
cell proliferation in forebrain	5	0.03179		negative regulation of cAMP biosynthetic...	16	0.02722
myeloid leukocyte migration	4	0.03185		negative regulation of cyclic nucleotide...	16	0.02722
stress-activated protein kinase signalin...	19	0.03187		regulation of mitotic cell cycle phase t...	44	0.02727
peptidyl-tyrosine modification	16	0.03191		single-organism catabolic process	213	0.02727
purine ribonucleoside catabolic process	67	0.03207		axon development	78	0.02729
purine nucleoside catabolic process	67	0.03207		aromatic compound biosynthetic process	732	0.0273
purine ribonucleoside metabolic process	79	0.03208		organophosphate metabolic process	275	0.02733
cellular protein complex assembly	46	0.03215		negative regulation of sequence-specific...	15	0.02737
lung development	10	0.03225		negative regulation of signaling	130	0.02746
monocarboxylic acid catabolic process	6	0.03227		peptidyl-serine phosphorylation	44	0.02758
reproduction	101	0.0325		clathrin coat assembly	5	0.02759
positive regulation of cell migration	21	0.03251		regulation of neuron differentiation	62	0.0276
positive regulation of axonogenesis	2	0.03255		anterior/posterior pattern specification	35	0.02772
nucleus localization	4	0.0326		renal system development	72	0.02775
ribonucleotide biosynthetic process	26	0.03301		positive regulation of chromatin modific...	12	0.02787
histone ubiquitination	8	0.03302		histone H2A ubiquitination	6	0.02804
nucleotide catabolic process	73	0.03306		regulation of catecholamine secretion	5	0.02806
positive regulation of neuron apoptotic ...	3	0.0331		negative regulation of chromosome organi...	11	0.02812
intra-Golgi vesicle-mediated transport	3	0.03313		regulation of catabolic process	143	0.02816
negative regulation of cell proliferatio...	40	0.03317		male sex differentiation	20	0.02818
detection of stimulus	8	0.03324		regulation of homeostatic process	47	0.02828
positive regulation of nitric oxide bios...	2	0.03331		multicellular organismal reproductive behavior	1	0.02829
regulation of phosphorus metabolic proce...	185	0.03337		positive regulation of cellular componen...	39	0.02852
antigen processing and presentation	5	0.03345		response to organic cyclic compound	59	0.02852
negative regulation of nuclear division	6	0.03394		regulation of peptidase activity	52	0.02877
positive regulation of T cell cytokine p...	3	0.03417		glucosylceramide metabolic process	2	0.02881
cellular divalent inorganic cation homeo...	25	0.0342		regulation of purine nucleotide metaboli...	90	0.02881
regulation of intracellular transport	27	0.03424		cell part morphogenesis	152	0.02889
ribonucleotide catabolic process	69	0.03429		termination of G-protein coupled recepto...	10	0.0289
stem cell differentiation	16	0.03432		nucleobase-containing compound catabolic...	159	0.02901
carbohydrate derivative metabolic proces...	141	0.0344		death	350	0.0291
regulation of ruffle assembly	1	0.03445		actin filament organization	49	0.02915
microtubule organizing center organizati...	19	0.0345		regulation of protein kinase activity	96	0.02923
purine ribonucleotide catabolic process	68	0.03464		histone H3-K36 methylation	2	0.02933
protein dealkylation	4	0.03493		positive regulation of cell motility	37	0.02952
protein demethylation	4	0.03493		response to nutrient levels	31	0.02978
phospholipid transport	5	0.03504		plasma membrane fusion	2	0.03017
cellular response to nutrient levels	9	0.03506		maintenance of location in cell	27	0.03022
pattern recognition receptor signaling p...	14	0.03513		limbic system development	13	0.03029
positive regulation of apoptotic signali...	9	0.03515		regulation of response to alcohol	4	0.0304
oxidative demethylation	1	0.03538		positive regulation of histone modificat...	12	0.03052
peptidyl-tyrosine phosphorylation	16	0.03543		protein acetylation	41	0.0306
myeloid cell differentiation	66	0.03544		cellular response to estrogen stimulus	1	0.03071
response to retinoic acid	10	0.03544		regulation of molecular function	399	0.03071
positive regulation of insulin secretion	2	0.03564		prostaglandin biosynthetic process	3	0.03073
nucleoside triphosphate catabolic proces...	65	0.0359		prostanoid biosynthetic process	3	0.03073
positive regulation of cellular response...	2	0.0359		centrosome cycle	20	0.03084
response to organic cyclic compound	30	0.03596		protein acylation	49	0.0309
detection of external stimulus	6	0.03611		steroid metabolic process	51	0.03096
positive regulation of interleukin-1 bet...	1	0.03615		positive regulation of cell migration	36	0.03112
female sex differentiation	12	0.03627		regulation of stress-activated protein k...	22	0.03114
negative regulation of cell communicatio...	61	0.03656		regulation of energy homeostasis	3	0.03116
negative regulation of cytokine biosynth...	4	0.03659		regulation of DNA repair	16	0.03132
Ras protein signal transduction	50	0.03677		ceramide metabolic process	12	0.03145
wound healing	33	0.03686		regulation of the force of heart contrac...	1	0.03156
stress-activated MAPK cascade	19	0.03707		dephosphorylation	80	0.03163
response to alkaloid	4	0.03712		cell death	346	0.03174
organelle fission	38	0.03722		DNA recombination	41	0.03188
positive regulation of cyclic nucleotide...	10	0.03723		growth	117	0.03202
purine ribonucleotide biosynthetic proce...	25	0.03727		deoxyribonucleotide biosynthetic process	4	0.0321
purine nucleoside triphosphate catabolic...	64	0.03739		RNA splicing	52	0.03219
positive regulation of DNA recombination	3	0.03766		anion transport	62	0.03226
ceramide catabolic process	1	0.03789		positive regulation of apoptotic process	53	0.0323
negative regulation of hydrolase activit...	21	0.0381		central nervous system neuron differenti...	28	0.03234
ribonucleoside triphosphate catabolic pr...	64	0.03816		ossification	42	0.03246
purine ribonucleoside triphosphate catab...	64	0.03816		calcium ion homeostasis	52	0.03247
histone monoubiquitination	1	0.0383		response to molecule of bacterial origin	31	0.03261
negative regulation of mRNA processing	6	0.03843		negative regulation of organ growth	2	0.03271
positive regulation of muscle cell diffe...	2	0.03844		negative regulation of binding	16	0.03276
nucleic acid metabolic process	624	0.03856		positive regulation of gene expression	185	0.03289
regulation of cell cycle	104	0.03858		glycoside metabolic process	1	0.03303
negative regulation of signaling	60	0.03859		regulation of stress-activated MAPK casc...	22	0.03313
regulation of body fluid levels	29	0.03867		left/right pattern formation	5	0.03314
sulfur compound metabolic process	12	0.03873		negative regulation of cell proliferatio...	82	0.03317
glycerolipid metabolic process	23	0.03881		negative regulation of cellular protein ...	77	0.03319
histone H2A ubiquitination	4	0.03882		ER-associated ubiquitin-dependent protei...	13	0.03324
auditory receptor cell development	1	0.03885		chemical homeostasis	129	0.03326
regulation of ion transport	39	0.03894		wound healing	46	0.0334
response to endogenous stimulus	83	0.03901		regulation of endodeoxyribonuclease acti...	1	0.0334
regulation of multi-organism process	19	0.03902		nucleobase-containing compound biosynthe...	719	0.03364
detection of abiotic stimulus	6	0.03903		negative regulation of cAMP metabolic pr...	16	0.03364
nucleoside triphosphate metabolic proces...	75	0.03927		negative regulation of cyclic nucleotide...	16	0.03364
negative regulation of lyase activity	5	0.03935		cristae formation	3	0.03365
protein import into nucleus	10	0.03942		developmental process	1647	0.03366
protein targeting to nucleus	10	0.03942		regulation of translation in response to...	2	0.03373
single-organism nuclear import	10	0.03942		negative regulation of immune system pro...	23	0.03377
cellular response to magnesium ion	2	0.03959		centrosome organization	27	0.03385
cellular calcium ion homeostasis	22	0.03964		negative regulation of phosphate metabol...	63	0.03398
coenzyme biosynthetic process	8	0.03965		negative regulation of phosphorus metabo...	63	0.03398
regulation of protein kinase B signaling	7	0.03965		response to UV-B	2	0.03401
cellular protein catabolic process	54	0.0399		nucleoside phosphate biosynthetic proces...	60	0.0341
negative regulation of cellular protein ...	41	0.03992		response to pain	7	0.0343
reproductive process	108	0.04001		'de novo' posttranslational protein fold...	13	0.03435
positive regulation of molecular functio...	144	0.04003		'de novo' protein folding	13	0.03435
regulation of phosphate metabolic proces...	185	0.04011		heterochromatin assembly	3	0.03437
quinone metabolic process	1	0.04015		production of molecular mediator of immu...	15	0.03438
positive regulation of phosphate metabol...	74	0.04023		calcium ion transport	55	0.03445
positive regulation of phosphorus metabo...	74	0.04023		cell-cell signaling	151	0.03451
protein complex subunit organization	111	0.04039		embryonic organ development	79	0.03472
positive regulation of insulin receptor ...	1	0.04045		protein-chromophore linkage	1	0.03483
protein homotrimerization	3	0.04056		positive regulation of cell aging	3	0.03487
positive regulation of cyclic nucleotide...	10	0.0406		protein complex localization	9	0.03504
somatic recombination of immunoglobulin ...	5	0.04067		glycosylceramide catabolic process	2	0.03516
somatic diversification of immunoglobuli...	5	0.04067		regulation of phosphorylation	170	0.03521
isotype switching	5	0.04067		fusion of sperm to egg plasma membrane	2	0.03535
regulation of JNK cascade	12	0.04072		regulation of cell projection organizati...	61	0.03538
ATP synthesis coupled electron transport	1	0.04075		internal peptidyl-lysine acetylation	37	0.0354
cellular ion homeostasis	35	0.04075		nucleotide biosynthetic process	60	0.03593
organic cyclic compound catabolic proces...	93	0.04093		response to reactive oxygen species	11	0.03606
amino acid transport	10	0.04108		divalent inorganic cation homeostasis	54	0.03614
regulation of mRNA processing	17	0.04113		killing of cells of other organism	1	0.03628
fertilization	21	0.04146		disruption of cells of other organism	1	0.03628
cell projection organization	109	0.04161		positive regulation of MAPK cascade	33	0.03632
muscle contraction	46	0.04172		regulation of Ras protein signal transdu...	59	0.03638
lipoprotein biosynthetic process	7	0.04177		regulation of erythrocyte differentiatio...	6	0.03654
positive regulation of response to extra...	1	0.04178		prostanoid metabolic process	4	0.03655
positive regulation of response to nutri...	1	0.04178		prostaglandin metabolic process	4	0.03655
single fertilization	15	0.04178		ganglioside biosynthetic process	4	0.03676
protein localization to centrosome	1	0.04183		connective tissue development	46	0.03684
positive regulation of behavior	4	0.04184		binding of sperm to zona pellucida	15	0.03692
protein kinase B signaling	10	0.04186		mitotic chromosome condensation	6	0.03696
mesenchyme development	9	0.04209		protein ubiquitination involved in ubiqu...	13	0.03697
histone H2A monoubiquitination	1	0.0422		behavioral response to nicotine	1	0.03704
positive regulation of stress-activated ...	5	0.04221		regulation of body fluid levels	50	0.03706
kidney development	23	0.04222		peptidyl-tyrosine modification	28	0.03715
positive regulation of isotype switching	2	0.0423		negative regulation of signal transducti...	125	0.03722
RNA biosynthetic process	423	0.04233		centrosome localization	4	0.03724
regulation of epithelial cell proliferat...	17	0.04235		negative regulation of molecular functio...	142	0.03751
coenzyme metabolic process	15	0.04247		multicellular organismal reproductive process	170	0.03755
chemical homeostasis	67	0.04267		glycosphingolipid biosynthetic process	5	0.03772
cardiac muscle tissue development	23	0.04275		histone acetylation	36	0.03812
glutamate metabolic process	2	0.04287		heterocycle biosynthetic process	730	0.0382
positive regulation of blood pressure	3	0.0431		response to hormone	75	0.03828
response to organonitrogen compound	28	0.04318		inner ear receptor cell development	5	0.03838
positive regulation of deacetylase activ...	2	0.04331		somite rostral/caudal axis specification	3	0.03846
response to lipid	41	0.04344		multicellular organismal process	1825	0.03863
myeloid leukocyte differentiation	15	0.04345		mesenchyme development	30	0.03894
nuclear import	10	0.0435		protein secretion	23	0.03899
calcium ion transport	28	0.04351		negative regulation of purine nucleotide...	16	0.03905
response to antibiotic	2	0.04356		negative regulation of nucleotide biosyn...	16	0.03905
negative regulation of cytokine secretio...	1	0.04388		heart growth	7	0.03927
negative regulation of peptidase activit...	8	0.04402		cardiac muscle tissue development	55	0.03929
amyloid precursor protein biosynthetic p...	2	0.04405		transcription elongation from RNA polyme...	11	0.03934
regulation of amyloid precursor protein ...	2	0.04405		pyruvate metabolic process	26	0.03938
positive T cell selection	2	0.04409		response to endogenous stimulus	158	0.03946
regulation of endopeptidase activity	19	0.04412		arginine metabolic process	3	0.03962
protein-lipid complex assembly	3	0.0443		regulation of protein import into nucleu...	4	0.03976
ATP catabolic process	17	0.04437		response to light stimulus	43	0.03981
regulation of potassium ion transport	5	0.04441		protein localization to organelle	95	0.04001
negative regulation of adenylate cyclase...	5	0.04447		cognition	32	0.04022
negative regulation of cyclase activity	5	0.04447		histone phosphorylation	26	0.04043
phototransduction	3	0.0447		regulation of cellular respiration	3	0.04061
activation of JUN kinase activity	2	0.0447		cellular response to alcohol	11	0.04063
histone lysine demethylation	4	0.04472		cholesterol efflux	2	0.04065
reactive oxygen species metabolic proces...	5	0.04492		peptidyl-tyrosine phosphorylation	27	0.0407
regulation of peptidase activity	22	0.04492		lymphocyte homeostasis	4	0.04074
nuclear pore organization	1	0.04501		regulation of mRNA metabolic process	20	0.04078
negative regulation of osteoclast differ...	1	0.04502		cellular calcium ion homeostasis	48	0.0408
eye morphogenesis	10	0.04509		regulation of macroautophagy	9	0.04088
regulation of cholesterol esterification	2	0.04514		multicellular organismal catabolic proce...	2	0.04088
modification-dependent macromolecule cat...	49	0.04514		regulation of sequence-specific DNA bind...	40	0.04094
GPI anchor metabolic process	4	0.04517		regulation of heart contraction	27	0.04133
monoamine transport	2	0.04525		nuclear import	35	0.04134
histone-serine phosphorylation	8	0.04532		negative regulation of cell cycle phase ...	32	0.04146
pigment biosynthetic process	6	0.04553		negative regulation of mitotic cell cycl...	29	0.04178
centrosome organization	18	0.04561		mesenchymal cell differentiation	23	0.04207
regulation of B cell activation	11	0.04572		negative regulation of transport	43	0.04215
mRNA processing	40	0.04574		tube morphogenesis	78	0.04218
ubiquinone metabolic process	1	0.04582		coenzyme biosynthetic process	11	0.04241
ubiquinone biosynthetic process	1	0.04582		regulation of histone ubiquitination	4	0.04267
quinone biosynthetic process	1	0.04582		regulation of epithelial cell proliferat...	32	0.04281
mechanoreceptor differentiation	3	0.04609		primitive hemopoiesis	4	0.04311
cell growth	15	0.04615		double-strand break repair	29	0.04312
response to radiation	28	0.04629		regulation of retinoic acid receptor sig...	4	0.04323
microtubule severing	2	0.04648		macromolecule catabolic process	175	0.04331
suckling behavior	4	0.04649		positive regulation of triglyceride cata...	3	0.04341
cytoplasmic sequestering of protein	2	0.04663		negative regulation of viral process	3	0.04345
positive regulation of purine nucleotide...	10	0.04663		glial cell migration	4	0.04347
positive regulation of nucleotide biosyn...	10	0.04663		response to bacterium	55	0.04353
ribonucleoside triphosphate metabolic pr...	73	0.04681		mitochondrial electron transport, NADH t...	2	0.0436
negative regulation of mitotic anaphase-...	1	0.04685		internal protein amino acid acetylation	38	0.04365
corticosteroid receptor signaling pathwa...	2	0.04687		protein import into nucleus	35	0.04374
glucocorticoid receptor signaling pathwa...	2	0.04687		protein targeting to nucleus	35	0.04374
plasma lipoprotein particle organization	7	0.04704		single-organism nuclear import	35	0.04374
anterior/posterior pattern specification	12	0.04705		positive regulation of lipid catabolic p...	8	0.0438
modification-dependent protein catabolic...	48	0.04706		monocarboxylic acid biosynthetic process	28	0.04392
detection of bacterium	1	0.04709		interleukin-1 beta secretion	2	0.04396
response to molecule of bacterial origin	21	0.04719		sulfur compound biosynthetic process	17	0.04396
interleukin-1 beta production	4	0.04742		positive regulation of excitatory postsy...	4	0.04408
limbic system development	4	0.04753		peptidyl-lysine acetylation	37	0.04429
energy homeostasis	4	0.04755		establishment or maintenance of cell pol...	31	0.04442
cardiac conduction	3	0.04759		negative regulation of phosphatase activ...	21	0.04447
negative regulation of lipopolysaccharid...	1	0.048		positive regulation of neuron death	8	0.04456
positive regulation of cAMP metabolic pr...	10	0.04835		response to corticosteroid	3	0.04458
positive regulation of cAMP biosynthetic...	10	0.04835		regulation of mRNA processing	18	0.04461
generation of neurons	95	0.04851		phospholipid homeostasis	3	0.04479
negative regulation of transport	18	0.04853		protein import into peroxisome matrix	4	0.04516
protein lipidation	7	0.04854		cellular divalent inorganic cation homeo...	50	0.04548
purine nucleoside triphosphate metabolic...	71	0.04866		sperm-egg recognition	15	0.04558
regulation of protein import into nucleu...	2	0.04908		negative regulation of peptidyl-tyrosine...	5	0.04569
regulation of neuron projection developm...	16	0.04941		regulation of translation	53	0.0457
leukocyte activation involved in immune ...	13	0.04948		sensory perception of sound	20	0.04583
cell activation involved in immune respo...	13	0.04948		suckling behavior	4	0.04607
protein modification by small protein re...	25	0.04952		negative regulation of oxidoreductase ac...	2	0.04618
positive regulation of phosphorylation	64	0.04966		myelination	15	0.04618
chromatin modification	115	0.04998		regulation of phosphoprotein phosphatase...	11	0.04627
GO CC Term				cell growth	49	0.04637
Term	Significant	KS		determination of digestive tract left/ri...	4	0.04644
intracellular organelle part	755	1.4e-13		sulfur compound metabolic process	32	0.04675
protein complex	435	1.5e-13		regulation of intracellular signal trans...	179	0.04699
nucleus	644	7e-13		positive regulation of collateral sprout...	1	0.04714
cytoskeletal part	234	2.9e-06		intraspecies interaction between organis...	2	0.04722
nuclear part	322	3e-05		social behavior	2	0.04722
plasma membrane part	116	3.7e-05		cellular response to lipid	48	0.04727
cytoplasmic membrane-bounded vesicle	78	0.00015		positive regulation of sterol transport	2	0.0473
nuclear lumen	224	0.00017		positive regulation of cholesterol trans...	2	0.0473
endoplasmic reticulum membrane	33	0.00019		ribose phosphate biosynthetic process	50	0.04732
macromolecular complex	532	0.00031		fibril organization	1	0.04746
lysosomal membrane	9	0.00033		extracellular fibril organization	1	0.04746
Golgi apparatus	92	0.00035		DNA replication initiation	7	0.04747
ciliary basal body	6	0.00036		cellular response to external stimulus	36	0.0477
bounding membrane of organelle	101	0.00044		positive regulation of neuron apoptotic ...	8	0.04783
voltage-gated sodium channel complex	2	0.00052		leukotriene biosynthetic process	2	0.04806
microtubule cytoskeleton	172	0.00064		axon ensheathment	15	0.04844
organelle membrane	181	0.00074		ensheathment of neurons	15	0.04844
intracellular	1536	0.00083		negative regulation of protein modificat...	16	0.04859
intracellular part	1498	0.00104		antigen processing and presentation via ...	1	0.04859
PRC1 complex	2	0.00153		response to heat	17	0.04877
chromosome	83	0.00201		regulation of embryonic cell shape	1	0.04897
cytoplasmic vesicle	95	0.00313		cholesterol metabolic process	14	0.049
cell projection part	77	0.0034		sulfation	2	0.04903
chromosomal part	63	0.00346		regulation of chromatin organization	25	0.04917
cell projection	289	0.00367		hair cycle	19	0.04927
centrosome	56	0.00384		molting cycle	19	0.04927
cell cortex	27	0.00461		serotonin transport	7	0.04929
neuron projection	59	0.00466		mechanoreceptor differentiation	10	0.04933
apical part of cell	13	0.00523		fertilization	62	0.04934
axolemma	2	0.0055		CDP-diacylglycerol metabolic process	4	0.04943
organelle part	787	0.00562		CDP-diacylglycerol biosynthetic process	4	0.04943
endoplasmic reticulum	81	0.00583		protein localization	340	0.04944
cytosol	92	0.00605		organic cyclic compound biosynthetic pro...	746	0.04946
acetylcholine-gated channel complex	1	0.00646		programmed cell death	334	0.04964
cell part	1630	0.00713		long-chain fatty acid biosynthetic proce...	1	0.0498
neuron part	88	0.00771		GO CC terms
kinesin complex	11	0.00892		Term	Significant	KS
endosome	67	0.00996		nucleus	1259	2.9e-13
microtubule plus-end	3	0.01098		intracellular organelle part	1633	3.1e-13
membrane-bounded organelle	1192	0.01225		protein complex	1008	8.7e-12
cilium	53	0.01241		cytoskeletal part	566	1.1e-10
ciliary part	29	0.01323		microtubule	120	6.1e-09
condensed chromosome	15	0.01576		centrosome	141	2.2e-08
stereocilium bundle	2	0.01637		kinesin complex	28	1.2e-07
extracellular matrix part	15	0.01673		chromosome	244	1.6e-06
nucleolus	49	0.01679		cytoplasm	2152	2.4e-06
Golgi apparatus part	35	0.01862		centriole	26	6.8e-06
receptor complex	4	0.01998		spindle pole	42	7.3e-06
integral component of organelle membrane	9	0.02025		intracellular membrane-bounded organelle	2269	8.1e-06
Golgi membrane	24	0.02026		intracellular part	2849	1.7e-05
nuclear pore outer ring	1	0.02058		plasma membrane part	274	1.8e-05
perinuclear region of cytoplasm	45	0.02099		endoplasmic reticulum membrane	121	2.3e-05
actin cytoskeleton	128	0.02132		microtubule cytoskeleton	417	3.7e-05
chloride channel complex	1	0.02268		actin cytoskeleton	228	6.2e-05
nuclear chromosome	25	0.02283		nuclear part	611	7.3e-05
endomembrane system	246	0.02687		cytoplasmic part	1635	0.00013
myelin sheath	2	0.02808		cilium	133	0.00013
intrinsic component of organelle membran...	9	0.0283		neuron part	199	0.00015
integral component of plasma membrane	17	0.02892		organelle part	1692	0.00022
cytoskeleton	343	0.03066		spindle microtubule	26	0.00025
envelope	70	0.0308		axonemal dynein complex	7	0.00029
plasma membrane region	28	0.03118		nuclear envelope	85	0.0003
organelle envelope	70	0.03198		membrane-bounded organelle	2323	0.00032
intracellular organelle	1335	0.03395		ciliary basal body	7	0.00044
CatSper complex	1	0.03496		cytoplasmic membrane-bounded vesicle	189	0.00051
membrane-enclosed lumen	251	0.03553		P granule	8	0.00065
chromosome, centromeric region	12	0.03554		organelle membrane	477	0.00072
cytoplasmic vesicle part	30	0.03641		macromolecular complex	1185	0.00076
proton-transporting V-type ATPase, V0 do...	1	0.03644		intermediate filament	19	0.00111
nuclear chromatin	12	0.03681		synaptonemal complex	12	0.00143
membrane region	73	0.03723		condensed chromosome outer kinetochore	9	0.00145
sex chromatin	1	0.03744		condensed chromosome kinetochore	31	0.00159
spindle	25	0.04355		microtubule associated complex	56	0.00165
synapse	32	0.04403		motile cilium	23	0.00225
intracellular membrane-bounded organelle	1163	0.04591		zona pellucida receptor complex	12	0.00233
cullin-RING ubiquitin ligase complex	14	0.04653		chromatoid body	11	0.00288
organelle	1355	0.04661		neuron projection	130	0.0031
membrane-bounded vesicle	85	0.04688		bounding membrane of organelle	281	0.00388
chromatin	28	0.04807		internode region of axon	6	0.00442
GO MF Term				nucleolus	129	0.0046
Term	Significant	KS		apical part of cell	45	0.00468
ATP binding	176	2.6e-07		cytosol	207	0.00475
olfactory receptor activity	1	1.7e-06		endoplasmic reticulum	228	0.00525
aromatase activity	1	2.7e-06		Golgi apparatus	185	0.00575
metal ion binding	451	3.1e-06		nuclear periphery	28	0.00578
nucleic acid binding	440	3.2e-06		acrosomal vesicle	27	0.0062
zinc ion binding	139	4.5e-06		kinetochore	50	0.00645
serine-type endopeptidase inhibitor acti...	6	1e-05		cortical actin cytoskeleton	8	0.00651
enzyme binding	132	1.3e-05		condensed nuclear chromosome, centromeri...	10	0.00718
scavenger receptor activity	3	7.3e-05		Golgi transport complex	3	0.00777
peptidase inhibitor activity	12	9e-05		intracellular organelle	2565	0.00782
hydrolase activity	288	9.4e-05		PRC1 complex	1	0.00789
organic cyclic compound binding	697	0.00015		acetylcholine-gated channel complex	3	0.00792
DNA binding	189	0.00017		Golgi membrane	62	0.00823
ubiquitin-protein transferase activity	41	0.00019		vesicle	235	0.00824
phospholipid binding	64	0.0002		chaperonin-containing T-complex	8	0.00878
voltage-gated sodium channel activity	2	0.00028		nuclear lumen	417	0.00889
binding	1459	0.00037		endosome	121	0.00933
ATPase activity, coupled to transmembran...	17	0.00038		nuclear pore outer ring	6	0.00936
aspartic-type endopeptidase activity	8	0.00044		chromosomal part	186	0.00939
monosaccharide binding	8	0.00044		cullin-RING ubiquitin ligase complex	26	0.00969
transcription factor binding	33	0.00046		integral component of endoplasmic reticu...	18	0.00989
identical protein binding	71	0.00051		non-membrane-bounded organelle	1074	0.01096
protein domain specific binding	36	0.00058		intracellular non-membrane-bounded organ...	1074	0.01096
potassium channel inhibitor activity	1	0.00067		condensed nuclear chromosome kinetochore	6	0.01097
serine-type endopeptidase activity	5	0.0007		extracellular matrix part	37	0.01107
copper ion binding	3	0.00074		cytoplasmic vesicle	214	0.0123
cytoskeletal protein binding	77	0.00078		keratin filament	6	0.01314
sequence-specific DNA binding	39	0.00082		lamin filament	4	0.01341
trans-1,2-dihydrobenzene-1,2-diol dehydr...	1	0.00096		cell projection part	119	0.01341
heterocyclic compound binding	686	0.00097		nuclear membrane	45	0.01453
protein complex binding	63	0.00102		mitochondrial membrane	114	0.01526
alcohol binding	8	0.00132		synapse	116	0.01533
protein dimerization activity	68	0.00142		chromosome passenger complex	4	0.01586
antioxidant activity	1	0.00147		perinuclear region of cytoplasm	101	0.01587
protein serine/threonine kinase activity	58	0.00154		chromosome, centromeric region	69	0.01595
heme binding	8	0.00158		voltage-gated sodium channel complex	3	0.01647
nucleotide binding	278	0.00166		spindle	106	0.01825
sequence-specific DNA binding RNA polyme...	25	0.00181		paranode region of axon	2	0.01842
hydrolase activity, acting on ester bond...	96	0.00191		cell part	3079	0.01845
calcium ion binding	43	0.00208		cell	3079	0.01845
SUMO binding	5	0.00214		cell cortex	53	0.01954
protein tyrosine phosphatase activity	16	0.00245		cohesin complex	7	0.02122
sequence-specific DNA binding transcript...	73	0.00276		primary cilium	55	0.0223
magnesium ion binding	23	0.00395		aggresome	7	0.02441
ion transmembrane transporter activity	94	0.00397		synapse part	77	0.02469
phosphorelay sensor kinase activity	4	0.00416		organelle envelope	201	0.02578
fatty-acyl-CoA binding	5	0.00424		mitotic spindle	11	0.02589
guanyl-nucleotide exchange factor activi...	27	0.00436		nucleoid	16	0.02611
ubiquitin thiolesterase activity	18	0.00511		integral component of plasma membrane	65	0.02642
microtubule motor activity	15	0.00521		intercellular bridge	5	0.02663
inorganic anion transmembrane transporte...	11	0.00544		membrane-enclosed lumen	490	0.02667
transferase activity, transferring acyl ...	26	0.00546		mitochondrial part	152	0.02748
histone methyltransferase activity (H3-K...	2	0.00564		synaptic membrane	33	0.02793
carboxypeptidase activity	2	0.00587		condensed chromosome	65	0.02817
DNA polymerase activity	55	0.00664		nuclear chromosome	61	0.02846
histone demethylase activity (H3-K36 spe...	3	0.00665		envelope	201	0.03113
amide transmembrane transporter activity	1	0.00672		Golgi cis cisterna	2	0.03118
transporter activity	124	0.00675		ciliary part	51	0.0313
phospholipase A2 activity	1	0.0068		vacuolar part	14	0.03216
ATPase activity	54	0.0069		axon	56	0.033
microtubule plus-end binding	5	0.00733		mitochondrial envelope	118	0.03351
cofactor binding	30	0.00747		spermatoproteasome complex	4	0.03435
methyltransferase activity	28	0.00764		proton-transporting V-type ATPase comple...	5	0.03443
basic amino acid transmembrane transport...	2	0.00781		lysosomal membrane	6	0.03597
ubiquitin-specific protease activity	14	0.00805		myelin sheath	10	0.03614
neurotrophin p75 receptor binding	5	0.00813		mitochondrial nucleoid	15	0.03622
N-methyltransferase activity	9	0.00905		chromatin	77	0.03665
adenyl ribonucleotide binding	180	0.00916		nuclear lamina	4	0.0374
acetylcholine receptor activity	1	0.00933		pore complex	24	0.03772
nucleoside-diphosphatase activity	4	0.00961		microtubule plus-end	4	0.03798
methylated histone binding	9	0.00991		troponin complex	1	0.03833
chromatin binding	41	0.01001		COPI-coated vesicle	2	0.03837
steroid binding	7	0.01082		microbody part	16	0.03982
lipid binding	78	0.01195		peroxisomal part	16	0.03982
retinal dehydrogenase activity	1	0.01254		stereocilium bundle	7	0.04034
RNA-directed DNA polymerase activity	50	0.01272		mitochondrial inner membrane presequence...	3	0.04062
pyridoxal phosphate binding	7	0.01278		organelle lumen	477	0.04159
electron carrier activity	7	0.01324		AP-type membrane coat adaptor complex	14	0.04235
ion channel activity	42	0.01366		cytoplasmic microtubule	24	0.04251
protein binding transcription factor act...	38	0.01461		sarcoplasm	21	0.04311
substrate-specific channel activity	43	0.01489		XY body	5	0.04319
channel activity	43	0.01535		catalytic step 2 spliceosome	13	0.04326
passive transmembrane transporter activi...	43	0.01535		intraciliary transport particle	5	0.04356
MutSalpha complex binding	1	0.01537		intracellular organelle lumen	476	0.04383
calmodulin binding	20	0.01576		chloride channel complex	9	0.045
serine-type peptidase activity	11	0.016		receptor complex	19	0.04578
protein tyrosine/serine/threonine phosph...	3	0.01612		midbody	41	0.04587
chloride channel activity	3	0.01639		Fanconi anaemia nuclear complex	2	0.04594
1-phosphatidylinositol-3-kinase activity	4	0.017		desmosome	9	0.04608
sterol binding	6	0.01767		apical plasma membrane	33	0.04614
endonuclease activity	14	0.01791		ciliary membrane	20	0.04647
intramolecular transferase activity	5	0.01846		nuclear pore	20	0.0471
transition metal ion binding	159	0.01911		plasma membrane region	68	0.04813
transcription factor binding transcripti...	37	0.01944		clathrin adaptor complex	12	0.04865
nuclease activity	22	0.01946		organelle	2612	0.04903
actin binding	28	0.01953		GO MF terms
oxidoreductase activity, acting on the C...	2	0.01961		Term	Significant	KS
retinol dehydrogenase activity	1	0.01965		microtubule motor activity	38	9.9e-11
protein tyrosine kinase activity	17	0.01965		ATP binding	327	2.9e-10
estradiol 17-beta-dehydrogenase activity	1	0.02035		zinc ion binding	257	4.5e-08
S-adenosylmethionine-dependent methyltra...	14	0.02042		microtubule binding	60	6.8e-07
O-acyltransferase activity	5	0.02062		ubiquitin-protein transferase activity	71	7.8e-07
microtubule-severing ATPase activity	1	0.02096		aromatase activity	5	1.3e-06
acetylcholine-activated cation-selective...	1	0.02112		fucose binding	12	2e-06
chloride transmembrane transporter activ...	5	0.02177		enzyme binding	236	4.9e-06
retinoic acid receptor binding	4	0.02183		amidase activity	12	1e-05
phosphatidylinositol phosphate binding	15	0.02195		peptidase inhibitor activity	26	2.6e-05
protein methyltransferase activity	11	0.02301		protein serine/threonine kinase activity	114	7.5e-05
K63-linked polyubiquitin binding	1	0.0235		serine-type endopeptidase activity	28	8.3e-05
cytokine binding	1	0.02376		DNA binding	304	9.5e-05
carbon-nitrogen ligase activity, with gl...	1	0.024		protein tyrosine phosphatase activity	33	0.00027
serine hydrolase activity	11	0.02401		scavenger receptor activity	7	0.00028
anion:anion antiporter activity	4	0.02513		calcium ion binding	104	0.00033
tumor necrosis factor receptor binding	1	0.02541		magnesium ion binding	43	0.00034
structure-specific DNA binding	13	0.02568		protein domain specific binding	78	0.00036
ATPase activity, coupled	38	0.0257		hydrolase activity	569	0.00039
CCR1 chemokine receptor binding	1	0.02662		identical protein binding	162	0.00041
ligase activity	30	0.02671		ATPase activity, coupled to transmembran...	21	0.00044
monooxygenase activity	8	0.02675		protein kinase C activity	15	0.0005
prenyltransferase activity	3	0.02694		nucleotide binding	500	0.00054
ADP binding	6	0.02723		peptidase activity	143	0.00059
arginine transmembrane transporter activ...	2	0.02744		hydrolase activity, acting on ester bond...	167	0.00075
cation transmembrane transporter activit...	68	0.02766		endopeptidase inhibitor activity	19	0.00102
Rab geranylgeranyltransferase activity	3	0.02856		sequence-specific DNA binding	95	0.00106
UDP-glycosyltransferase activity	8	0.02951		sequence-specific DNA binding transcript...	120	0.0011
oxidoreductase activity, acting on paire...	13	0.03024		protein dimerization activity	161	0.00111
gamma-catenin binding	2	0.0304		copper ion binding	9	0.00112
p53 binding	4	0.03043		dipeptidase activity	1	0.00132
iron ion binding	12	0.03127		heme binding	19	0.00141
sterol transporter activity	2	0.03153		transcription factor binding	76	0.00146
SNARE binding	6	0.03189		C5L2 anaphylatoxin chemotactic receptor ...	3	0.00151
amide binding	8	0.03201		S-adenosylmethionine-dependent methyltra...	21	0.00163
MAP kinase kinase kinase activity	4	0.03211		monosaccharide binding	30	0.00168
peptide binding	8	0.03345		phospholipid binding	86	0.00178
glycerol-3-phosphate O-acyltransferase a...	1	0.0335		unfolded protein binding	28	0.00201
chemokine receptor binding	2	0.03394		translation initiation factor binding	2	0.00215
mismatch repair complex binding	1	0.03395		transition metal ion binding	309	0.00249
GTPase binding	22	0.03397		N-methyltransferase activity	16	0.00253
S100 protein binding	1	0.0342		tropomyosin binding	7	0.00313
fucose binding	2	0.03444		testosterone dehydrogenase (NAD+) activi...	1	0.00324
carbohydrate phosphatase activity	2	0.03477		serine-type endopeptidase inhibitor acti...	3	0.00343
sugar-phosphatase activity	2	0.03477		ubiquitin thiolesterase activity	23	0.00344
tropomyosin binding	5	0.03552		potassium channel inhibitor activity	1	0.0035
protein kinase C activity	6	0.0356		metallopeptidase activity	38	0.00357
metallopeptidase activity	17	0.03589		protein tyrosine/serine/threonine phosph...	16	0.00361
transcription regulatory region sequence...	7	0.03633		oxidoreductase activity, acting on paire...	2	0.0037
transcription cofactor activity	36	0.03663		histone binding	36	0.00388
anion channel activity	4	0.03737		ion transmembrane transporter activity	161	0.00398
tetrapyrrole binding	9	0.0377		antioxidant activity	10	0.0043
phosphoric ester hydrolase activity	49	0.0379		calcium-dependent protein kinase activit...	1	0.00451
cobalamin binding	1	0.03817		lysophosphatidic acid acyltransferase ac...	4	0.00526
calcium ion transmembrane transporter ac...	24	0.03873		histone threonine kinase activity	8	0.00559
RNA polymerase II regulatory region sequ...	5	0.03907		ATPase activity, coupled	71	0.00561
thioesterase binding	1	0.03929		binding	2466	0.00561
protein homodimerization activity	44	0.03966		inorganic anion transmembrane transporte...	23	0.00563
biotin carboxylase activity	2	0.03972		small protein activating enzyme activity	6	0.00592
ligase activity, forming carbon-carbon b...	1	0.03972		cofactor binding	46	0.00602
cAMP binding	1	0.04071		NADH dehydrogenase (ubiquinone) activity	6	0.00609
tau protein binding	1	0.0409		steroid binding	14	0.00627
GABA-A receptor activity	1	0.04131		transporter activity	232	0.00639
anion transmembrane transporter activity	28	0.04135		voltage-gated sodium channel activity	3	0.0066
cholesterol binding	6	0.04407		sequence-specific DNA binding RNA polyme...	42	0.00663
oxidoreductase activity, acting on the C...	6	0.04423		trace-amine receptor activity	2	0.00702
transferase activity, transferring glyco...	21	0.04462		cytoskeletal protein binding	192	0.00727
aldehyde-lyase activity	2	0.04506		carboxypeptidase activity	9	0.00727
oxidoreductase activity, acting on the C...	2	0.04508		actin filament binding	24	0.00748
peptide receptor activity	9	0.04632		ubiquitin binding	20	0.00749
actin filament binding	12	0.04718		electron carrier activity	24	0.0076
small conjugating protein ligase binding	13	0.0474		glycerol-3-phosphate O-acyltransferase a...	4	0.0079
ubiquitin protein ligase binding	13	0.0474		dynein binding	8	0.00791
cholesterol transporter activity	1	0.04768		proteasome binding	6	0.00823
phosphatidylinositol phosphate phosphata...	4	0.04818		alcohol binding	12	0.00843
transcription coactivator activity	24	0.04834		chloride transmembrane transporter activ...	16	0.00847
receptor signaling protein tyrosine kina...	2	0.04836		retinal dehydrogenase activity	1	0.00887
ciliary neurotrophic factor receptor bin...	1	0.04865		mannose binding	5	0.00983
exopeptidase activity	6	0.0487		microtubule plus-end binding	7	0.00991
creatine kinase activity	1	0.04879		glutamate receptor activity	9	0.01108
receptor signaling protein activity	14	0.049		1-acylglycerol-3-phosphate O-acyltransfe...	3	0.01113
protein heterodimerization activity	16	0.0491		protein complex binding	122	0.01122
sulfate transmembrane transporter activi...	1	0.04942		protein phosphatase regulator activity	14	0.0113
glycosaminoglycan binding	14	0.04976		chromatin binding	75	0.01131
				1-phosphatidylinositol binding	3	0.01144
				ligase activity	59	0.01218
				dipeptidyl-peptidase activity	1	0.01219
				alpha-N-acetylneuraminate alpha-2,8-sial...	4	0.01235
				iron ion binding	31	0.01277
				G-protein coupled receptor kinase activi...	2	0.0129
				phospholipase activity	15	0.01301
				protein methyltransferase activity	14	0.01307
				drug binding	24	0.01394
				guanyl-nucleotide exchange factor activi...	30	0.01419
				amide transmembrane transporter activity	1	0.0142
				histone methyltransferase activity	10	0.01444
				structure-specific DNA binding	27	0.01447
				lipase activity	19	0.01475
				transferase activity, transferring acyl ...	47	0.01582
				chloride channel activity	13	0.01768
				translation termination factor activity	5	0.01808
				translation release factor activity	5	0.01808
				ion channel activity	88	0.01825
				transferase activity, transferring acyl ...	37	0.01831
				phospholipase A2 activity	2	0.01832
				histone methyltransferase activity (H3-K...	2	0.01859
				protein homodimerization activity	92	0.01897
				deoxyribonuclease activity	11	0.01916
				channel activity	89	0.01945
				passive transmembrane transporter activi...	89	0.01945
				excitatory extracellular ligand-gated io...	12	0.01947
				SMAD binding	10	0.01974
				substrate-specific channel activity	89	0.01994
				adenyl nucleotide binding	341	0.01996
				small conjugating protein-specific prote...	19	0.02026
				endodeoxyribonuclease activity, producin...	5	0.02029
				tau protein binding	6	0.02037
				protein binding transcription factor act...	69	0.02042
				purine nucleotide binding	404	0.02077
				ubiquitin-specific protease activity	15	0.02084
				phosphatase regulator activity	16	0.0212
				metalloexopeptidase activity	9	0.02168
				adenyl ribonucleotide binding	338	0.02179
				sphingolipid binding	3	0.02211
				lysine N-methyltransferase activity	7	0.02217
				protein-lysine N-methyltransferase activ...	7	0.02217
				ionotropic glutamate receptor binding	3	0.0222
				phosphatidylinositol phosphate phosphata…	8	0.02247
				intramolecular oxidoreductase activity, ...	4	0.02254
				endodeoxyribonuclease activity	10	0.02263
				peptidase activity, acting on L-amino ac...	123	0.02328
				heat shock protein binding	21	0.02379
				transcription factor binding transcripti...	68	0.02402
				extracellular ligand-gated ion channel a...	15	0.0241
				manganese ion binding	13	0.02412
				acetylcholine-activated cation-selective...	2	0.02424
				calmodulin binding	29	0.02438
				aspartic-type endopeptidase activity	3	0.02505
				alcohol dehydrogenase (NADP+) activity	2	0.02522
				cyclin-dependent protein serine/threonin...	8	0.02531
				nucleoside-diphosphatase activity	4	0.02578
				small molecule binding	532	0.02618
				pyridoxal phosphate binding	9	0.02631
				substrate-specific transmembrane transpo...	175	0.02661
				DNA-(apurinic or apyrimidinic site) lyas...	4	0.02664
				phosphoric ester hydrolase activity	90	0.02691
				ATPase activity	98	0.02694
				protein N-terminus binding	16	0.02754
				carboxylic ester hydrolase activity	19	0.03127
				ionotropic glutamate receptor activity	8	0.03139
				extracellular-glutamate-gated ion channe...	8	0.03139
				RNA polymerase II regulatory region sequ...	14	0.03188
				purine ribonucleotide binding	401	0.03194
				phosphatidylinositol binding	29	0.03202
				monooxygenase activity	16	0.03267
				hedgehog receptor activity	6	0.0331
				protein heterodimerization activity	67	0.03349
				intracellular ligand-gated calcium chann...	7	0.03376
				ribonucleotide binding	404	0.03382
				gamma-catenin binding	6	0.03407
				MutSalpha complex binding	1	0.03521
				aspartic-type peptidase activity	3	0.03596
				microtubule-severing ATPase activity	3	0.03622
				phospholipid transporter activity	6	0.03633
				purine nucleoside binding	394	0.03646
				demethylase activity	7	0.0367
				retinal binding	1	0.03759
				lipid transporter activity	11	0.03884
				phosphatidylinositol-3-phosphatase activ...	2	0.03936
				phosphatidylinositol monophosphate phosp...	2	0.03936
				hydrolase activity, acting on acid anhyd...	210	0.03957
				troponin I binding	2	0.03972
				L-proline transmembrane transporter acti...	4	0.04049
				amide binding	14	0.0407
				cation transmembrane transporter activit...	105	0.04094
				pyrophosphatase activity	209	0.04105
				nuclease activity	28	0.04149
				acetylcholine receptor activity	2	0.04159
				purine ribonucleoside binding	394	0.04206
				glucokinase activity	3	0.04219
				mannokinase activity	3	0.04219
				fructokinase activity	3	0.04219
				hexokinase activity	3	0.04219
				SH2 domain binding	5	0.04229
				kinase binding	79	0.0424
				transcription cofactor activity	58	0.04242
				peptide binding	14	0.04244
				anion channel activity	15	0.04311
				hydrolase activity, acting on carbon-nit...	5	0.0436
				histone-lysine N-methyltransferase activ...	5	0.04383
				phosphatidylinositol bisphosphate phosph...	5	0.04418
				K63-linked polyubiquitin binding	3	0.04488
				coenzyme binding	34	0.04508
				kinase regulator activity	36	0.04522
				farnesyltranstransferase activity	3	0.04539
				dicarboxylic acid transmembrane transpor...	4	0.04553
				methylated histone binding	10	0.04571
				transcription regulatory region sequence...	21	0.04583
				linoleate 13S-lipoxygenase activity	2	0.04585
				S100 protein binding	4	0.04628
				endopeptidase activity	61	0.04637
				hydrolase activity, acting on acid anhyd...	211	0.04646
				endonuclease activity	18	0.0467
				retinol dehydrogenase activity	3	0.04715
				RNA polymerase II regulatory region DNA ...	14	0.04782
				oxidoreductase activity, acting on paire...	25	0.04859
				nucleoside binding	394	0.04911
