# Supplementary material for: Identification of Key Genes Related to Postnatal Testicular Development Based on Transcriptomic Data of Testis in Hu Sheep
Source: Front Genet. 2022 Jan 25;12:773695. doi: 10.3389/fgene.2021.773695 (PMC8822165; doi:10.3389/fgene.2021.773695)
Supplement: Supplementary file 3 [file DataSheet1.ZIP]

Archive with 3 entries (2 files):
- peer review only/
- peer review only/BioSampleObjects.xlsx
- peer review only/Raw Data Upload.docx
