# Supplementary material for: Identification of Key Genes Related to Postnatal Testicular Development Based on Transcriptomic Data of Testis in Hu Sheep
Source: Front Genet. 2022 Jan 25;12:773695. doi: 10.3389/fgene.2021.773695 (PMC8822165; doi:10.3389/fgene.2021.773695)
Supplement: Supplementary file 3 [file DataSheet1.ZIP › peer review only/BioSampleObjects.xlsx]

## Sheet: BioSampleObjects
Accession	Sample Name	SPUID	Organism	Tax ID	Breed	BioProject
SAMN21421642	M0_1	M0_1	Ovis aries	9940	Hu sheep	PRJNA763055
SAMN21421643	M0_2	M0_2	Ovis aries	9940	Hu sheep	PRJNA763055
SAMN21421644	M0_3	M0_3	Ovis aries	9940	Hu sheep	PRJNA763055
SAMN21421645	M3_1	M3_1	Ovis aries	9940	Hu sheep	PRJNA763055
SAMN21421646	M3_2	M3_2	Ovis aries	9940	Hu sheep	PRJNA763055
SAMN21421647	M3_3	M3_3	Ovis aries	9940	Hu sheep	PRJNA763055
SAMN21421648	M6_1	M6_1	Ovis aries	9940	Hu sheep	PRJNA763055
SAMN21421649	M6_2	M6_2	Ovis aries	9940	Hu sheep	PRJNA763055
SAMN21421650	M6_3	M6_3	Ovis aries	9940	Hu sheep	PRJNA763055
SAMN21421651	M12_1	M12_1	Ovis aries	9940	Hu sheep	PRJNA763055
SAMN21421652	M12_3	M12_3	Ovis aries	9940	Hu sheep	PRJNA763055
